# Supplementary material for: Dichloridobis(di-tert-butyl­methyl­phosphine oxide-κO)diphenyl­tin(IV)
Source: Acta Crystallogr Sect E Struct Rep Online. 2008 May 10;64(Pt 6):m803. doi: 10.1107/S1600536808013809 (PMC2961504; doi:10.1107/S1600536808013809)
Supplement: Supplementary file 1 [file e-64-0m803-sup1.cif]

##############################################################################
###                                                                        ###
###        Electronic paper (Acta Crystallographica Section E)             ###
###                                                                        ###
##############################################################################
#                                                                            #
# This CIF contains the data in a paper accepted for publication in Acta     #
# Crystallographica Section E. It conforms to the requirements of Notes      #
# for Authors for Section E, and has been peer reviewed under the auspices   #
# of the IUCr Commission on Journals.                                        #
#                                                                            #
# Full details of the Crystallographic Information File format               #
# are given in the paper "The Crystallographic Information File (CIF):       #
# a New Standard Archive File for Crystallography" by S. R. Hall, F. H.      #
# Allen and I. D. Brown [Acta Cryst. (1991), A47, 655-685].                  #
#                                                                            #
# The current version of the core CIF dictionary is obtainable from          #
# ftp://ftp.iucr.org/pub/cif_core.dic. The current version number is 2.4.    #
#                                                                            #
# Software is freely available for graphical display of the structure(s) in  #
# this CIF.  For information consult the CIF home page http://www.iucr.org/  #
# cif/home.html                                                              #
#                                                                            #
# This file may be used for bona fide research purposes within the           #
# scientific community so long as proper attribution is given to the journal # 
# article from which it was obtained.                                        #
#                                                                            #
##############################################################################
                                             
data_I
_audit_creation_method     SHELXL-97
_chemical_name_systematic
;
Dichloridobis(di-<i>tert</i>-butylmethylphosphine oxide-\kO)diphenyltin(IV)
;
_chemical_name_common     ?
_chemical_formula_moiety     'C30 H52 Cl2 O2 P2 Sn'
_chemical_formula_sum     'C30 H52 Cl2 O2 P2 Sn'
_chemical_formula_iupac     '[Sn (C6 H5)2 Cl2 (C9 H21 O P)2]'
_chemical_formula_weight     696.25
_chemical_melting_point     ?
_symmetry_cell_setting     Monoclinic
_symmetry_space_group_name_H-M     'P 21/c'
_symmetry_space_group_name_Hall     '-P 2ybc'
loop_
    _symmetry_equiv_pos_as_xyz
    'x, y, z'
    '-x, y+1/2, -z+1/2'
    '-x, -y, -z'
    'x, -y-1/2, z-1/2'
_cell_length_a     12.1782(19)
_cell_length_b     9.0866(8)
_cell_length_c     16.339(2)
_cell_angle_alpha     90.00
_cell_angle_beta     111.518(11)
_cell_angle_gamma     90.00
_cell_volume     1682.0(4)
_cell_formula_units_Z     2
_cell_measurement_reflns_used     4261
_cell_measurement_theta_min     3.5
_cell_measurement_theta_max     25.4
_cell_measurement_temperature     173(2)
_exptl_crystal_description     block
_exptl_crystal_colour     colourless
_exptl_crystal_size_max     0.13
_exptl_crystal_size_mid     0.09
_exptl_crystal_size_min     0.07
_exptl_crystal_density_diffrn     1.375
_exptl_crystal_density_meas     ?
_exptl_crystal_density_method     'not measured'
_exptl_crystal_F_000     724
_exptl_absorpt_coefficient_mu     1.038
_exptl_absorpt_correction_type     multi-scan
_exptl_absorpt_process_details     '(MULABS; Spek, 2003; Blessing, 1995)'
_exptl_absorpt_correction_T_min     0.877
_exptl_absorpt_correction_T_max     0.931
_exptl_special_details
;
;
_diffrn_ambient_temperature     173(2)
_diffrn_radiation_type     MoK\a
_diffrn_radiation_wavelength     0.71073
_diffrn_radiation_source     'fine-focus sealed tube'
_diffrn_radiation_monochromator     graphite
_diffrn_measurement_device_type     'Stoe IPDSII two-circle'
_diffrn_measurement_method     \w
_diffrn_detector_area_resol_mean     ?
_diffrn_reflns_number     11731
_diffrn_reflns_av_R_equivalents     0.0871
_diffrn_reflns_av_sigmaI/netI     0.1700
_diffrn_reflns_theta_min     3.44
_diffrn_reflns_theta_max     25.62
_diffrn_reflns_theta_full     25.00
_diffrn_measured_fraction_theta_max     0.994
_diffrn_measured_fraction_theta_full     0.996
_diffrn_reflns_limit_h_min     -14
_diffrn_reflns_limit_h_max     14
_diffrn_reflns_limit_k_min     -10
_diffrn_reflns_limit_k_max     11
_diffrn_reflns_limit_l_min     -19
_diffrn_reflns_limit_l_max     19
_diffrn_standards_number     0
_diffrn_standards_interval_count     .
_diffrn_standards_interval_time     .
_diffrn_standards_decay_%     ?
_refine_special_details
;
Refinement of <i>F</i>^2^ against ALL reflections. The weighted <i>R</i>-factor
<i>wR</i> and goodness of fit <i>S</i> are based on <i>F</i>^2^, conventional
<i>R</i>-factors <i>R</i> are based on <i>F</i>, with <i>F</i> set to zero for
negative <i>F</i>^2^. The threshold expression of <i>F</i>^2^ >
\s(<i>F</i>^2^) is used only for calculating <i>R</i>-factors(gt) <i>etc</i>.
and is not relevant to the choice of reflections for refinement.
<i>R</i>-factors based on <i>F</i>^2^ are statistically about twice as large
as those based on <i>F</i>, and <i>R</i>- factors based on ALL data will be
even larger.
;
_reflns_number_total     3145
_reflns_number_gt     1754
_reflns_threshold_expression     I>2\s(I)
_refine_ls_structure_factor_coef     Fsqd
_refine_ls_matrix_type     full
_refine_ls_R_factor_all     0.1278
_refine_ls_R_factor_gt     0.0580
_refine_ls_wR_factor_gt     0.0831
_refine_ls_wR_factor_ref     0.0984
_refine_ls_goodness_of_fit_ref     0.882
_refine_ls_restrained_S_all     0.882
_refine_ls_number_reflns     3145
_refine_ls_number_parameters     169
_refine_ls_number_restraints     0
_refine_ls_hydrogen_treatment     constr
_refine_ls_weighting_scheme     calc
_refine_ls_weighting_details
                 'calc w=1/[\s^2^(Fo^2^)+(0.0102P)^2^] where P=(Fo^2^+2Fc^2^)/3'
_atom_sites_solution_hydrogens     geom
_atom_sites_solution_primary     direct
_atom_sites_solution_secondary     difmap
_refine_ls_shift/su_max     0.000
_refine_ls_shift/su_mean     0.000
_refine_diff_density_max     0.440
_refine_diff_density_min     -0.833
_refine_ls_extinction_method     none
_refine_ls_extinction_coef     ?
loop_
    _atom_type_symbol
    _atom_type_description
    _atom_type_scat_dispersion_real
    _atom_type_scat_dispersion_imag
    _atom_type_scat_source
    'C' 'C' 0.0033 0.0016
                         'International Tables Vol C Tables 4.2.6.8 and 6.1.1.4'
    'H' 'H' 0.0000 0.0000
                         'International Tables Vol C Tables 4.2.6.8 and 6.1.1.4'
    'Cl' 'Cl' 0.1484 0.1585
                         'International Tables Vol C Tables 4.2.6.8 and 6.1.1.4'
    'O' 'O' 0.0106 0.0060
                         'International Tables Vol C Tables 4.2.6.8 and 6.1.1.4'
    'P' 'P' 0.1023 0.0942
                         'International Tables Vol C Tables 4.2.6.8 and 6.1.1.4'
    'Sn' 'Sn' -0.6537 1.4246
                         'International Tables Vol C Tables 4.2.6.8 and 6.1.1.4'
_computing_data_collection     'X-AREA (Stoe & Cie, 2001)'
_computing_cell_refinement     'X-AREA (Stoe & Cie, 2001)'
_computing_data_reduction     'X-AREA (Stoe & Cie, 2001)'
_computing_structure_solution     'SHELXS97 (Sheldrick, 2008)'
_computing_structure_refinement     'SHELXL97 (Sheldrick, 2008)'
_computing_molecular_graphics     'XP in SHELXTL-Plus (Sheldrick, 2008)'
_computing_publication_material
                            'SHELXL97 (Sheldrick, 2008) and PLATON (Spek, 2003)'
loop_
    _atom_site_type_symbol
    _atom_site_label
    _atom_site_fract_x
    _atom_site_fract_y
    _atom_site_fract_z
    _atom_site_U_iso_or_equiv
    _atom_site_adp_type
    _atom_site_calc_flag
    _atom_site_refinement_flags
    _atom_site_occupancy
    _atom_site_disorder_assembly
    _atom_site_disorder_group
    Sn Sn1 0.5000 0.5000 0.5000 0.02649(18) Uani d S 1 . .
    Cl Cl1 0.46725(18) 0.3097(2) 0.60405(11) 0.0361(5) Uani d . 1 . .
    P P1 0.31774(17) 0.7748(2) 0.56073(11) 0.0271(4) Uani d . 1 . .
    O O1 0.3737(4) 0.6468(5) 0.5312(3) 0.0300(11) Uani d . 1 . .
    C C1 0.2236(7) 0.7021(8) 0.6188(4) 0.0340(17) Uani d . 1 . .
    C C2 0.2381(6) 0.8878(8) 0.4633(4) 0.0337(17) Uani d . 1 . .
    C C3 0.4234(7) 0.8947(8) 0.6369(4) 0.0360(18) Uani d . 1 . .
    H H3A 0.4684 0.8398 0.6903 0.054 Uiso calc R 1 . .
    H H3B 0.3822 0.9768 0.6521 0.054 Uiso calc R 1 . .
    H H3C 0.4774 0.9331 0.6100 0.054 Uiso calc R 1 . .
    C C11 0.3017(7) 0.5921(9) 0.6885(5) 0.043(2) Uani d . 1 . .
    H H11A 0.3721 0.6430 0.7282 0.064 Uiso calc R 1 . .
    H H11B 0.3257 0.5114 0.6589 0.064 Uiso calc R 1 . .
    H H11C 0.2568 0.5523 0.7225 0.064 Uiso calc R 1 . .
    C C12 0.1142(8) 0.6241(10) 0.5567(5) 0.058(3) Uani d . 1 . .
    H H12A 0.0656 0.6940 0.5126 0.086 Uiso calc R 1 . .
    H H12B 0.0686 0.5850 0.5903 0.086 Uiso calc R 1 . .
    H H12C 0.1380 0.5431 0.5273 0.086 Uiso calc R 1 . .
    C C13 0.1867(8) 0.8238(9) 0.6696(5) 0.045(2) Uani d . 1 . .
    H H13A 0.2574 0.8731 0.7101 0.068 Uiso calc R 1 . .
    H H13B 0.1428 0.7798 0.7031 0.068 Uiso calc R 1 . .
    H H13C 0.1366 0.8958 0.6279 0.068 Uiso calc R 1 . .
    C C21 0.1735(8) 0.7857(10) 0.3860(5) 0.054(2) Uani d . 1 . .
    H H21A 0.1137 0.7289 0.3994 0.081 Uiso calc R 1 . .
    H H21B 0.2303 0.7182 0.3762 0.081 Uiso calc R 1 . .
    H H21C 0.1351 0.8446 0.3329 0.081 Uiso calc R 1 . .
    C C22 0.3310(6) 0.9731(9) 0.4389(4) 0.036(2) Uani d . 1 . .
    H H22A 0.3744 1.0397 0.4871 0.054 Uiso calc R 1 . .
    H H22B 0.2916 1.0304 0.3853 0.054 Uiso calc R 1 . .
    H H22C 0.3862 0.9035 0.4288 0.054 Uiso calc R 1 . .
    C C23 0.1515(7) 0.9993(15) 0.4782(5) 0.064(3) Uani d . 1 . .
    H H23A 0.0918 0.9463 0.4938 0.096 Uiso calc R 1 . .
    H H23B 0.1128 1.0558 0.4242 0.096 Uiso calc R 1 . .
    H H23C 0.1950 1.0664 0.5261 0.096 Uiso calc R 1 . .
    C C41 0.3564(7) 0.4098(7) 0.3934(4) 0.0276(16) Uani d . 1 . .
    C C42 0.2454(7) 0.3792(8) 0.3993(5) 0.0368(18) Uani d . 1 . .
    H H42 0.2346 0.3983 0.4530 0.044 Uiso calc R 1 . .
    C C43 0.1523(8) 0.3224(9) 0.3291(5) 0.049(2) Uani d . 1 . .
    H H43 0.0771 0.3099 0.3334 0.059 Uiso calc R 1 . .
    C C44 0.1696(8) 0.2832(9) 0.2512(5) 0.046(2) Uani d . 1 . .
    H H44 0.1076 0.2388 0.2039 0.055 Uiso calc R 1 . .
    C C45 0.2763(8) 0.3097(9) 0.2440(4) 0.042(2) Uani d . 1 . .
    H H45 0.2876 0.2845 0.1912 0.051 Uiso calc R 1 . .
    C C46 0.3695(7) 0.3738(8) 0.3140(4) 0.0347(18) Uani d . 1 . .
    H H46 0.4424 0.3930 0.3074 0.042 Uiso calc R 1 . .
loop_
    _atom_site_aniso_label
    _atom_site_aniso_U_11
    _atom_site_aniso_U_22
    _atom_site_aniso_U_33
    _atom_site_aniso_U_12
    _atom_site_aniso_U_13
    _atom_site_aniso_U_23
    Sn1 0.0255(4) 0.0305(4) 0.0254(3) 0.0007(6) 0.0116(3) -0.0013(5)
    Cl1 0.0442(12) 0.0352(11) 0.0335(9) -0.0015(10) 0.0198(9) 0.0010(8)
    P1 0.0226(11) 0.0324(11) 0.0262(8) 0.0000(9) 0.0086(8) -0.0023(8)
    O1 0.031(3) 0.029(3) 0.033(2) 0.006(2) 0.015(2) -0.002(2)
    C1 0.032(5) 0.037(4) 0.036(4) -0.005(4) 0.017(3) -0.010(3)
    C2 0.024(4) 0.045(5) 0.034(4) 0.001(4) 0.013(3) -0.003(3)
    C3 0.032(5) 0.052(5) 0.025(3) -0.003(4) 0.012(3) 0.000(3)
    C11 0.051(6) 0.039(5) 0.046(4) -0.005(4) 0.027(4) 0.004(4)
    C12 0.055(6) 0.072(7) 0.058(5) -0.030(5) 0.034(5) -0.027(5)
    C13 0.048(6) 0.052(5) 0.046(4) -0.006(5) 0.029(4) -0.003(4)
    C21 0.038(5) 0.078(7) 0.036(4) 0.003(5) 0.002(4) 0.001(4)
    C22 0.034(4) 0.040(6) 0.039(3) 0.015(4) 0.018(3) 0.009(4)
    C23 0.057(6) 0.087(6) 0.059(4) 0.056(8) 0.033(4) 0.026(7)
    C41 0.036(5) 0.021(4) 0.021(3) 0.000(3) 0.004(3) -0.004(3)
    C42 0.024(4) 0.047(5) 0.043(4) -0.009(4) 0.017(4) -0.013(4)
    C43 0.033(5) 0.052(6) 0.066(5) 0.000(5) 0.022(4) 0.000(4)
    C44 0.036(5) 0.041(5) 0.048(4) -0.002(4) 0.003(4) -0.006(4)
    C45 0.043(5) 0.047(5) 0.029(4) -0.004(4) 0.004(4) 0.001(3)
    C46 0.036(5) 0.032(5) 0.035(4) 0.007(4) 0.012(4) 0.008(3)
_geom_special_details
;
All e.s.d.'s (except the e.s.d. in the dihedral angle between two l.s. planes)
are estimated using the full covariance matrix. The cell e.s.d.'s are taken
into account individually in the estimation of e.s.d.'s in distances, angles
and torsion angles; correlations between e.s.d.'s in cell parameters are only
used when they are defined by crystal symmetry. An approximate (isotropic)
treatment of cell e.s.d.'s is used for estimating e.s.d.'s involving l.s.
planes.
;
loop_
    _geom_bond_atom_site_label_1
    _geom_bond_atom_site_label_2
    _geom_bond_site_symmetry_2
    _geom_bond_distance
    _geom_bond_publ_flag
    Sn1 C41 3_666 2.128(7) ?
    Sn1 C41 . 2.128(7) y
    Sn1 O1 . 2.232(4) y
    Sn1 O1 3_666 2.232(4) ?
    Sn1 Cl1 3_666 2.5567(16) ?
    Sn1 Cl1 . 2.5567(16) y
    P1 O1 . 1.513(4) ?
    P1 C3 . 1.794(7) ?
    P1 C2 . 1.842(7) ?
    P1 C1 . 1.858(7) ?
    C1 C12 . 1.522(10) ?
    C1 C11 . 1.552(10) ?
    C1 C13 . 1.545(9) ?
    C2 C22 . 1.541(10) ?
    C2 C21 . 1.533(11) ?
    C2 C23 . 1.544(11) ?
    C3 H3A . 0.9800 ?
    C3 H3B . 0.9800 ?
    C3 H3C . 0.9800 ?
    C11 H11A . 0.9800 ?
    C11 H11B . 0.9800 ?
    C11 H11C . 0.9800 ?
    C12 H12A . 0.9800 ?
    C12 H12B . 0.9800 ?
    C12 H12C . 0.9800 ?
    C13 H13A . 0.9800 ?
    C13 H13B . 0.9800 ?
    C13 H13C . 0.9800 ?
    C21 H21A . 0.9800 ?
    C21 H21B . 0.9800 ?
    C21 H21C . 0.9800 ?
    C22 H22A . 0.9800 ?
    C22 H22B . 0.9800 ?
    C22 H22C . 0.9800 ?
    C23 H23A . 0.9800 ?
    C23 H23B . 0.9800 ?
    C23 H23C . 0.9800 ?
    C41 C46 . 1.402(8) ?
    C41 C42 . 1.418(10) ?
    C42 C43 . 1.383(10) ?
    C42 H42 . 0.9500 ?
    C43 C44 . 1.412(10) ?
    C43 H43 . 0.9500 ?
    C44 C45 . 1.367(11) ?
    C44 H44 . 0.9500 ?
    C45 C46 . 1.409(10) ?
    C45 H45 . 0.9500 ?
    C46 H46 . 0.9500 ?
loop_
    _geom_angle_atom_site_label_1
    _geom_angle_atom_site_label_2
    _geom_angle_atom_site_label_3
    _geom_angle_site_symmetry_1
    _geom_angle_site_symmetry_3
    _geom_angle
    _geom_angle_publ_flag
    C41 Sn1 C41 3_666 . 180.0 ?
    C41 Sn1 O1 3_666 . 90.6(2) ?
    C41 Sn1 O1 . . 89.4(2) ?
    C41 Sn1 O1 3_666 3_666 89.4(2) ?
    C41 Sn1 O1 . 3_666 90.6(2) ?
    O1 Sn1 O1 . 3_666 180.0 ?
    C41 Sn1 Cl1 3_666 3_666 90.10(18) ?
    C41 Sn1 Cl1 . 3_666 89.90(18) ?
    O1 Sn1 Cl1 . 3_666 92.09(12) ?
    O1 Sn1 Cl1 3_666 3_666 87.91(12) ?
    C41 Sn1 Cl1 3_666 . 89.90(18) ?
    C41 Sn1 Cl1 . . 90.10(18) ?
    O1 Sn1 Cl1 . . 87.91(12) ?
    O1 Sn1 Cl1 3_666 . 92.09(12) ?
    Cl1 Sn1 Cl1 3_666 . 180.0 ?
    O1 P1 C3 . . 113.3(3) ?
    O1 P1 C2 . . 108.0(3) ?
    C3 P1 C2 . . 106.1(3) ?
    O1 P1 C1 . . 108.9(3) ?
    C3 P1 C1 . . 106.4(3) ?
    C2 P1 C1 . . 114.3(3) ?
    P1 O1 Sn1 . . 163.9(3) ?
    C12 C1 C11 . . 109.9(7) ?
    C12 C1 C13 . . 109.6(6) ?
    C11 C1 C13 . . 106.7(6) ?
    C12 C1 P1 . . 112.3(4) ?
    C11 C1 P1 . . 106.1(5) ?
    C13 C1 P1 . . 112.0(5) ?
    C22 C2 C21 . . 107.1(6) ?
    C22 C2 C23 . . 108.7(7) ?
    C21 C2 C23 . . 110.7(7) ?
    C22 C2 P1 . . 107.5(5) ?
    C21 C2 P1 . . 108.9(5) ?
    C23 C2 P1 . . 113.8(4) ?
    P1 C3 H3A . . 109.5 ?
    P1 C3 H3B . . 109.5 ?
    H3A C3 H3B . . 109.5 ?
    P1 C3 H3C . . 109.5 ?
    H3A C3 H3C . . 109.5 ?
    H3B C3 H3C . . 109.5 ?
    C1 C11 H11A . . 109.5 ?
    C1 C11 H11B . . 109.5 ?
    H11A C11 H11B . . 109.5 ?
    C1 C11 H11C . . 109.5 ?
    H11A C11 H11C . . 109.5 ?
    H11B C11 H11C . . 109.5 ?
    C1 C12 H12A . . 109.5 ?
    C1 C12 H12B . . 109.5 ?
    H12A C12 H12B . . 109.5 ?
    C1 C12 H12C . . 109.5 ?
    H12A C12 H12C . . 109.5 ?
    H12B C12 H12C . . 109.5 ?
    C1 C13 H13A . . 109.5 ?
    C1 C13 H13B . . 109.5 ?
    H13A C13 H13B . . 109.5 ?
    C1 C13 H13C . . 109.5 ?
    H13A C13 H13C . . 109.5 ?
    H13B C13 H13C . . 109.5 ?
    C2 C21 H21A . . 109.5 ?
    C2 C21 H21B . . 109.5 ?
    H21A C21 H21B . . 109.5 ?
    C2 C21 H21C . . 109.5 ?
    H21A C21 H21C . . 109.5 ?
    H21B C21 H21C . . 109.5 ?
    C2 C22 H22A . . 109.5 ?
    C2 C22 H22B . . 109.5 ?
    H22A C22 H22B . . 109.5 ?
    C2 C22 H22C . . 109.5 ?
    H22A C22 H22C . . 109.5 ?
    H22B C22 H22C . . 109.5 ?
    C2 C23 H23A . . 109.5 ?
    C2 C23 H23B . . 109.5 ?
    H23A C23 H23B . . 109.5 ?
    C2 C23 H23C . . 109.5 ?
    H23A C23 H23C . . 109.5 ?
    H23B C23 H23C . . 109.5 ?
    C46 C41 C42 . . 116.8(7) ?
    C46 C41 Sn1 . . 120.6(5) ?
    C42 C41 Sn1 . . 122.6(5) ?
    C43 C42 C41 . . 122.0(6) ?
    C43 C42 H42 . . 119.0 ?
    C41 C42 H42 . . 119.0 ?
    C42 C43 C44 . . 119.6(7) ?
    C42 C43 H43 . . 120.2 ?
    C44 C43 H43 . . 120.2 ?
    C45 C44 C43 . . 119.6(8) ?
    C45 C44 H44 . . 120.2 ?
    C43 C44 H44 . . 120.2 ?
    C44 C45 C46 . . 120.7(7) ?
    C44 C45 H45 . . 119.6 ?
    C46 C45 H45 . . 119.6 ?
    C41 C46 C45 . . 121.1(7) ?
    C41 C46 H46 . . 119.4 ?
    C45 C46 H46 . . 119.4 ?
loop_
    _geom_torsion_atom_site_label_1
    _geom_torsion_atom_site_label_2
    _geom_torsion_atom_site_label_3
    _geom_torsion_atom_site_label_4
    _geom_torsion_site_symmetry_1
    _geom_torsion_site_symmetry_2
    _geom_torsion_site_symmetry_3
    _geom_torsion_site_symmetry_4
    _geom_torsion
    _geom_torsion_publ_flag
    C3 P1 O1 Sn1 . . . . -21.3(11) ?
    C2 P1 O1 Sn1 . . . . 95.9(10) ?
    C1 P1 O1 Sn1 . . . . -139.5(9) ?
    C41 Sn1 O1 P1 3_666 . . . 31.6(10) ?
    C41 Sn1 O1 P1 . . . . -148.4(10) ?
    Cl1 Sn1 O1 P1 3_666 . . . -58.5(10) ?
    Cl1 Sn1 O1 P1 . . . . 121.5(10) ?
    O1 P1 C1 C12 . . . . -69.5(6) ?
    C3 P1 C1 C12 . . . . 168.1(6) ?
    C2 P1 C1 C12 . . . . 51.4(7) ?
    O1 P1 C1 C11 . . . . 50.5(5) ?
    C3 P1 C1 C11 . . . . -71.9(5) ?
    C2 P1 C1 C11 . . . . 171.4(5) ?
    O1 P1 C1 C13 . . . . 166.6(5) ?
    C3 P1 C1 C13 . . . . 44.2(6) ?
    C2 P1 C1 C13 . . . . -72.5(6) ?
    O1 P1 C2 C22 . . . . -74.1(5) ?
    C3 P1 C2 C22 . . . . 47.7(5) ?
    C1 P1 C2 C22 . . . . 164.5(5) ?
    O1 P1 C2 C21 . . . . 41.6(6) ?
    C3 P1 C2 C21 . . . . 163.4(5) ?
    C1 P1 C2 C21 . . . . -79.8(6) ?
    O1 P1 C2 C23 . . . . 165.5(7) ?
    C3 P1 C2 C23 . . . . -72.7(7) ?
    C1 P1 C2 C23 . . . . 44.2(8) ?
    O1 Sn1 C41 C46 . . . . 142.0(5) ?
    O1 Sn1 C41 C46 3_666 . . . -38.0(5) ?
    Cl1 Sn1 C41 C46 3_666 . . . 49.9(5) ?
    Cl1 Sn1 C41 C46 . . . . -130.1(5) ?
    O1 Sn1 C41 C42 . . . . -39.9(6) ?
    O1 Sn1 C41 C42 3_666 . . . 140.1(6) ?
    Cl1 Sn1 C41 C42 3_666 . . . -132.0(6) ?
    Cl1 Sn1 C41 C42 . . . . 48.0(6) ?
    C46 C41 C42 C43 . . . . -2.7(11) ?
    Sn1 C41 C42 C43 . . . . 179.1(6) ?
    C41 C42 C43 C44 . . . . 4.7(12) ?
    C42 C43 C44 C45 . . . . -3.8(12) ?
    C43 C44 C45 C46 . . . . 0.8(12) ?
    C42 C41 C46 C45 . . . . -0.3(10) ?
    Sn1 C41 C46 C45 . . . . 178.0(6) ?
    C44 C45 C46 C41 . . . . 1.2(12) ?
data_global
_journal_date_recd_electronic     2008-05-08
_journal_date_accepted     2008-05-08
_journal_name_full     'Acta Crystallographica, Section E'
_journal_year     2008
_journal_volume     64
_journal_issue      6
_journal_page_first     m803
_journal_page_last     m803
_journal_paper_category     QM
_journal_coeditor_code     HB2731
_publ_contact_author
;
      Dr. Michael Bolte
      Institut f\"ur Anorganische Chemie
      J. W. Goethe-Universit\"at
      Max-von-Laue-Str. 7
      60438 Frankfurt/Main
      Germany
;
_publ_contact_author_email     bolte@chemie.uni-frankfurt.de
_publ_contact_author_fax     '49 69 798 29239'
_publ_contact_author_phone     '49 69 798 29136'
_publ_section_title
;
Dichloridobis(di-<i>tert</i>-butylmethylphosphine
oxide-\k<i>O</i>)diphenyltin(IV)
;
loop_
    _publ_author_name
    _publ_author_address
    'M\"uller, Manuela'
;     Institut f\"ur Anorganische Chemie
      J. W. Goethe-Universit\"at Frankfurt
      Max-von-Laue-Strasse 7
      60438 Frankfurt/Main
      Germany
;
    'Lerner, Hans-Wolfram'
;     Institut f\"ur Anorganische Chemie
      J. W. Goethe-Universit\"at Frankfurt
      Max-von-Laue-Strasse 7
      60438 Frankfurt/Main
      Germany
;
    'Bolte, Michael'
;     Institut f\"ur Anorganische Chemie
      J. W. Goethe-Universit\"at Frankfurt
      Max-von-Laue-Strasse 7
      60438 Frankfurt/Main
      Germany
;
