# Supplementary material for: Dichloridobis(di-tert-butyl­methyl­phosphine oxide-κO)diphenyl­tin(IV)
Source: Acta Crystallogr Sect E Struct Rep Online. 2008 May 10;64(Pt 6):m803. doi: 10.1107/S1600536808013809 (PMC2961504; doi:10.1107/S1600536808013809)
Supplement: Supplementary file 2 [file e-64-0m803-Isup2.hkl]

# 
# h,k,l, Fc-squared, Fo-squared, sigma(Fo-squared) and status flag 
# 
data_I
_shelx_title ' wa781 in P21/c' 
_shelx_refln_list_code          4 
_shelx_F_calc_maximum      152.26 
_exptl_crystal_F_000       724.00 
_reflns_d_resolution_high  0.8219 
 
loop_ 
 _symmetry_equiv_pos_as_xyz 
 'x, y, z' 
 '-x, y+1/2, -z+1/2' 
 '-x, -y, -z' 
 'x, -y-1/2, z-1/2' 
 
_cell_length_a    12.1782 
_cell_length_b     9.0866 
_cell_length_c    16.3390 
_cell_angle_alpha  90.000 
_cell_angle_beta  111.518 
_cell_angle_gamma  90.000 
 
_shelx_F_squared_multiplier     1.000 
 
loop_ 
 _refln_index_h 
 _refln_index_k 
 _refln_index_l 
 _refln_F_squared_calc 
 _refln_F_squared_meas 
 _refln_F_squared_sigma 
 _refln_observed_status 
   2   0   0     2075.13     2112.89    519.43 o 
   3   0   0    12538.45    13528.15    818.75 o 
   4   0   0     1579.33     1527.31    549.86 o 
   5   0   0     8967.85     8724.14    568.52 o 
   6   0   0    12889.26    13226.97    573.58 o 
   7   0   0     3389.93     3128.87    439.13 o 
   8   0   0     1645.06     1915.43    435.43 o 
   9   0   0      961.74     1206.83    409.65 o 
  10   0   0      500.19      348.45    254.39 o 
  11   0   0     1382.38     1575.74    300.50 o 
  12   0   0     1000.95     1247.11    385.64 o 
  13   0   0        2.04       43.98    386.89 o 
   2   1   0       28.47       78.94    638.96 o 
   3   1   0      725.91      559.27    415.76 o 
   4   1   0     2136.79     2116.15    375.97 o 
   5   1   0     1822.84     1743.05    349.23 o 
   6   1   0      735.89      527.18    292.34 o 
   7   1   0        1.13     -115.63    221.51 o 
   8   1   0        0.81      -58.97    230.77 o 
   9   1   0     2182.90     2213.33    288.24 o 
  10   1   0     1791.95     2094.08    263.31 o 
  11   1   0        0.39      122.59    250.32 o 
  12   1   0      112.68     -150.43    276.22 o 
  13   1   0       34.70      236.70    177.78 o 
   0   2   0      782.50      664.38    432.40 o 
   2   2   0    10422.09     7992.26   1186.76 o 
   3   2   0     1227.50     1127.17    440.85 o 
   4   2   0     1826.91     1532.00    351.79 o 
   5   2   0     2230.36     2211.39    335.81 o 
   6   2   0      801.73      816.09    404.43 o 
   7   2   0     2976.39     2846.49    289.16 o 
   8   2   0     5385.31     5778.95    320.30 o 
   9   2   0     1886.43     2146.32    299.67 o 
  10   2   0      817.86      606.48    219.49 o 
  11   2   0      884.01     1059.26    221.08 o 
  12   2   0      800.43      605.18    191.90 o 
  13   2   0     1478.15     1360.32    190.66 o 
   1   3   0       74.93       41.68    233.27 o 
   2   3   0      316.58      664.48    355.79 o 
   3   3   0     1074.78     1013.27    306.30 o 
   4   3   0      770.07      871.86    337.75 o 
   5   3   0      900.94      865.31    245.51 o 
   6   3   0      729.68      854.35    239.84 o 
   7   3   0      173.87      248.23    276.91 o 
   8   3   0      101.29        1.88    264.97 o 
   9   3   0      156.78      147.89    260.53 o 
  10   3   0      154.26      280.55    250.68 o 
  11   3   0       22.70     -105.17    185.06 o 
  12   3   0       31.12      160.87    205.42 o 
  13   3   0       27.77     -145.37    205.80 o 
   0   4   0     2324.47     2109.10    245.79 o 
   1   4   0     2307.55     1746.22    214.66 o 
   2   4   0     2927.39     2224.72    225.33 o 
   3   4   0     4363.46     4408.82    447.52 o 
   4   4   0     4089.99     4605.01    440.34 o 
   5   4   0     7158.03     7182.17    358.69 o 
   6   4   0     8897.72     9003.62    299.77 o 
   7   4   0      930.47     1041.74    250.40 o 
   8   4   0        3.03      198.87    241.90 o 
   9   4   0      852.88     1128.23    192.21 o 
  10   4   0     1617.01     1461.88    214.20 o 
  11   4   0     1775.68     1814.90    224.52 o 
  12   4   0     1065.06     1031.29    226.79 o 
   1   5   0      345.33      289.11    157.08 o 
   2   5   0      293.22      156.19    200.94 o 
   3   5   0      164.77      219.14    246.24 o 
   4   5   0      512.97      445.73    382.97 o 
   5   5   0        0.75     -145.64    373.84 o 
   6   5   0      768.82      784.64    306.80 o 
   7   5   0      593.76      551.68    218.28 o 
   8   5   0       31.88      199.45    241.26 o 
   9   5   0       10.08     -126.90    195.74 o 
  10   5   0      202.82      147.73    225.85 o 
  11   5   0        8.98     -171.06    219.49 o 
  12   5   0      189.62      138.39    212.01 o 
   0   6   0     3392.06     3330.19    242.00 o 
   1   6   0     2915.87     2617.41    172.29 o 
   2   6   0     4923.76     4921.15    240.09 o 
   3   6   0     6314.91     6545.11    299.88 o 
   4   6   0     2234.35     2197.49    180.38 o 
   5   6   0     1085.11     1260.30    286.77 o 
   6   6   0     1511.66     1425.67    277.44 o 
   7   6   0     1395.04     1207.73    268.11 o 
   8   6   0     1866.49     1855.45    269.57 o 
   9   6   0     1492.76     1156.11    278.33 o 
  10   6   0      232.16      111.18    202.09 o 
  11   6   0       60.62      -21.19    240.37 o 
   1   7   0      111.15       58.43    156.08 o 
   2   7   0       40.10       -2.73    149.36 o 
   3   7   0       40.53       -1.70    169.58 o 
   4   7   0       30.21      125.78    158.51 o 
   5   7   0      313.90      585.61    174.78 o 
   6   7   0     1150.04     1317.37    247.38 o 
   7   7   0      336.54      384.07    353.93 o 
   8   7   0        0.11      281.01    245.81 o 
   9   7   0        0.48      -12.99    342.27 o 
  10   7   0        2.19      954.54    335.44 o 
   0   8   0      806.06      826.45    280.60 o 
   1   8   0      662.80      828.20    182.55 o 
   2   8   0      292.44      436.44    170.07 o 
   3   8   0       51.77      105.65    148.62 o 
   4   8   0      142.48      214.28    135.64 o 
   5   8   0      557.00      941.15    173.79 o 
   6   8   0      472.50      682.00    147.76 o 
   7   8   0      724.11      889.67    160.61 o 
   8   8   0      900.54      581.25    235.14 o 
   9   8   0      331.07      328.03    265.10 o 
   1   9   0       78.92       61.06    172.08 o 
   2   9   0      175.75      254.24    169.68 o 
   3   9   0      223.52      234.58    144.50 o 
   4   9   0        0.13       70.29    148.11 o 
   5   9   0        0.87      169.21    144.84 o 
   6   9   0      142.32       47.26    167.41 o 
   7   9   0       99.08       76.23    150.55 o 
   8   9   0       99.33       63.35    380.34 o 
   0  10   0     2035.14     1944.82    362.04 o 
   1  10   0     1020.21      965.45    259.74 o 
   2  10   0      515.09      668.01    195.90 o 
   3  10   0     1071.47     1149.26    173.33 o 
   4  10   0      975.98     1076.13    185.03 o 
   5  10   0      523.44      288.85    169.45 o 
   1  11   0        0.93      174.31    388.40 o 
 -13   1   1      458.65      623.25    229.05 o 
 -12   1   1       76.77     -110.37    236.43 o 
 -11   1   1      132.67      170.23    216.72 o 
 -10   1   1     1440.57     1439.23    364.81 o 
  -9   1   1     2388.23     2218.60    300.14 o 
  -8   1   1     3786.37     4181.56    279.10 o 
  -7   1   1     3931.37     4062.51    271.09 o 
  -6   1   1     1330.80     1592.94    308.18 o 
  -5   1   1     4496.34     4291.45    325.72 o 
  -4   1   1     9714.38     9223.01    333.20 o 
  -3   1   1     7137.48     6871.14    304.35 o 
  -2   1   1    15018.50    14766.11    443.28 o 
   1   1   1     9116.00     8471.15    738.25 o 
   2   1   1    10638.27     9033.30    825.30 o 
   5   1   1     5597.57     6286.61    519.87 o 
   6   1   1     4311.52     4562.86    281.44 o 
   7   1   1     5729.77     5909.65    291.63 o 
   8   1   1     5364.85     5954.36    290.02 o 
   9   1   1     1792.72     1801.00    275.52 o 
  10   1   1      936.72      919.70    224.98 o 
  11   1   1      649.90      832.25    183.15 o 
  12   1   1      379.78      -73.41    192.52 o 
  13   1   1      491.78      409.49    175.19 o 
 -13   2   1      220.42      404.32    255.96 o 
 -12   2   1       90.49      348.87    366.00 o 
 -11   2   1       93.18     -146.43    203.08 o 
 -10   2   1        7.90       71.29    216.68 o 
  -9   2   1        1.31      283.41    259.98 o 
  -8   2   1       39.54      221.19    346.71 o 
  -7   2   1      487.84      433.97    454.21 o 
  -6   2   1      434.71      369.38    282.43 o 
  -5   2   1      913.73      683.39    321.61 o 
  -4   2   1     2853.06     2996.32    286.66 o 
  -3   2   1      681.46      892.57    354.38 o 
  -2   2   1     9922.47     9637.66    422.04 o 
  -1   2   1     5574.81     5015.01    293.39 o 
   0   2   1     4377.52     4009.34    251.68 o 
   1   2   1      788.60      603.42    692.13 o 
   2   2   1     1792.15     1952.20    848.59 o 
   3   2   1     2314.37     2098.52    637.94 o 
   4   2   1       13.31     -121.55    555.23 o 
   5   2   1      497.12      504.45    420.32 o 
   6   2   1      289.72      306.75    227.70 o 
   7   2   1      760.18     1427.80    277.55 o 
   8   2   1     1057.28      688.87    274.11 o 
   9   2   1      366.02      174.64    213.95 o 
  10   2   1      109.84       29.64    207.51 o 
  11   2   1      148.53      -25.60    178.75 o 
  12   2   1       67.65      321.97    208.99 o 
  13   2   1       63.88      119.73    186.73 o 
 -13   3   1      840.71      800.26    176.27 o 
 -12   3   1     1804.83     1795.64    234.68 o 
 -11   3   1     3019.81     3226.05    284.92 o 
 -10   3   1     2814.25     3024.95    269.29 o 
  -9   3   1     2216.05     2145.33    215.83 o 
  -8   3   1     1703.63     1751.90    286.06 o 
  -7   3   1     1444.26     1792.31    286.49 o 
  -6   3   1     3502.67     3687.28    329.31 o 
  -5   3   1     7335.24     7521.05    389.44 o 
  -4   3   1     9010.24     9275.67    392.09 o 
  -3   3   1     5126.43     4668.20    383.52 o 
  -2   3   1     2950.65     2408.04    259.24 o 
  -1   3   1       26.89      -74.35    242.38 o 
   0   3   1       43.55       25.38    184.46 o 
   1   3   1     8463.79     7941.68    422.45 o 
   3   3   1      903.80      919.22    471.29 o 
   4   3   1     3835.24     3862.83    409.43 o 
   5   3   1      928.47      821.06    303.45 o 
   6   3   1     2282.43     2328.75    223.69 o 
   7   3   1     1152.46     1427.57    222.44 o 
   8   3   1        7.85      -11.81    210.26 o 
   9   3   1      754.22      732.55    233.18 o 
  10   3   1     1943.26     1965.45    247.76 o 
  11   3   1      767.80      926.57    211.95 o 
  12   3   1      867.54      773.09    183.42 o 
 -13   4   1       31.01       92.78    197.12 o 
 -12   4   1        4.31        9.88    200.61 o 
 -11   4   1       37.68      -47.37    214.65 o 
 -10   4   1      108.45        8.77    202.95 o 
  -9   4   1      291.85      127.83    250.99 o 
  -8   4   1       15.83     -114.47    214.73 o 
  -7   4   1     3099.77     3109.65    251.72 o 
  -6   4   1     2641.83     2673.42    272.02 o 
  -5   4   1      611.96      739.25    317.09 o 
  -4   4   1      659.89      686.08    276.25 o 
  -3   4   1        5.94       34.13    225.79 o 
  -2   4   1      293.23      198.06    192.91 o 
  -1   4   1     2185.26     2091.49    210.26 o 
   0   4   1      168.97      175.33    160.69 o 
   1   4   1      617.93      547.25    197.71 o 
   2   4   1      790.87      505.44    295.66 o 
   4   4   1        0.06       21.46    535.49 o 
   5   4   1      184.41      280.85    251.02 o 
   6   4   1      546.78      704.02    246.36 o 
   7   4   1      919.02     1131.23    232.24 o 
   8   4   1      128.70       28.50    208.75 o 
   9   4   1      116.81      374.91    174.80 o 
  10   4   1       30.91       18.61    181.51 o 
  11   4   1       29.02       88.86    179.32 o 
  12   4   1      197.10       93.53    182.41 o 
 -12   5   1      213.74      374.80    186.05 o 
 -11   5   1      305.10      350.05    187.79 o 
 -10   5   1      465.12      556.15    212.51 o 
  -9   5   1      240.72      284.11    235.74 o 
  -8   5   1      576.50      541.08    202.82 o 
  -7   5   1     2217.43     1973.38    245.23 o 
  -6   5   1      653.41     1007.10    288.84 o 
  -5   5   1      336.64      297.17    270.43 o 
  -4   5   1     4098.11     4014.30    262.61 o 
  -3   5   1     5702.80     5989.00    238.49 o 
  -2   5   1     6074.49     5999.65    216.85 o 
  -1   5   1     7139.56     7175.49    250.85 o 
   0   5   1     2005.30     2014.71    170.92 o 
   1   5   1     3989.08     4065.23    214.50 o 
   2   5   1    14110.58    14670.49    305.92 o 
   3   5   1    14154.80    13356.54   1530.67 o 
   4   5   1    11599.73    11021.75    420.56 o 
   5   5   1     2926.18     2809.49    415.87 o 
   6   5   1       99.72      272.71    278.36 o 
   7   5   1     1505.24     1719.81    260.77 o 
   8   5   1     4036.65     4310.83    239.12 o 
   9   5   1     2153.37     2138.26    206.87 o 
  10   5   1      653.99      651.18    200.16 o 
  11   5   1      308.73      189.47    150.70 o 
 -11   6   1       98.32      -84.93    231.59 o 
 -10   6   1        0.25       51.01    187.48 o 
  -9   6   1      110.32      329.21    253.76 o 
  -8   6   1      262.89       56.64    350.40 o 
  -7   6   1     1836.10     1534.73    265.06 o 
  -6   6   1      963.73     1051.27    378.11 o 
  -5   6   1       43.89      128.95    184.92 o 
  -4   6   1      195.58      320.09    201.90 o 
  -3   6   1      128.13      124.13    200.06 o 
  -2   6   1     1044.06     1024.45    164.08 o 
  -1   6   1     1504.47     1373.70    172.25 o 
   0   6   1      228.56       94.54    174.12 o 
   1   6   1       42.91      144.54    151.75 o 
   2   6   1       44.14      -75.71    170.61 o 
   3   6   1      864.01      951.41    166.66 o 
   4   6   1      270.67      348.87    176.70 o 
   5   6   1      800.02      765.42    384.00 o 
   6   6   1      490.83      567.14    359.58 o 
   7   6   1      436.01      532.64    373.68 o 
   8   6   1       21.38      400.45    257.13 o 
   9   6   1        7.46      122.38    261.27 o 
  10   6   1        0.59      -19.50    200.55 o 
  11   6   1      121.36      246.28    184.60 o 
 -10   7   1     1266.31     1720.13    354.26 o 
  -9   7   1      904.20     1067.61    361.07 o 
  -8   7   1      682.25      652.85    349.06 o 
  -7   7   1      699.22      634.21    201.88 o 
  -6   7   1     1425.13     1634.45    263.67 o 
  -5   7   1     2989.97     3288.50    308.41 o 
  -4   7   1     1163.95     1161.91    193.76 o 
  -3   7   1      212.30      390.07    169.09 o 
  -2   7   1      623.84      665.32    182.16 o 
  -1   7   1     1541.68     1606.29    160.14 o 
   0   7   1     2923.34     2685.63    203.76 o 
   1   7   1     2402.44     2476.46    184.87 o 
   2   7   1      709.07      635.99    154.23 o 
   3   7   1      147.68      246.46    146.48 o 
   4   7   1      173.67      506.67    171.29 o 
   5   7   1      827.71      830.42    174.52 o 
   6   7   1     1372.24     1459.69    310.69 o 
   7   7   1      881.75      836.47    277.17 o 
   8   7   1      206.61      157.30    180.95 o 
   9   7   1      268.55      332.73    249.37 o 
  10   7   1      706.07      619.70    259.06 o 
  -9   8   1       73.91       89.18    439.93 o 
  -8   8   1        4.41       31.94    186.35 o 
  -7   8   1       19.78     -146.21    196.22 o 
  -6   8   1        3.73      318.66    203.32 o 
  -5   8   1        0.33     -122.38    199.28 o 
  -4   8   1      126.87      200.62    196.37 o 
  -3   8   1       13.28      193.49    193.32 o 
  -2   8   1      770.93      761.03    141.84 o 
  -1   8   1      634.76      723.86    159.46 o 
   0   8   1       10.79       52.83    166.92 o 
   1   8   1      173.09      307.49    151.93 o 
   2   8   1      165.43      239.84    151.64 o 
   3   8   1       97.51      106.12    147.17 o 
   4   8   1       42.45      159.48    163.29 o 
   5   8   1      200.65       53.48    149.02 o 
   6   8   1        1.11       85.52    159.84 o 
   7   8   1       71.12      307.22    180.46 o 
   8   8   1       25.82        0.57    184.40 o 
   9   8   1        2.86      -14.28    202.65 o 
  -8   9   1      990.64      744.86    168.47 o 
  -7   9   1      829.44      487.15    162.26 o 
  -6   9   1      218.19      196.98    153.86 o 
  -5   9   1      253.83       53.07    176.17 o 
  -4   9   1      657.37      552.29    177.49 o 
  -3   9   1     1579.50     1671.40    188.82 o 
  -2   9   1     1891.93     1832.77    175.47 o 
  -1   9   1      595.45      723.76    207.56 o 
   0   9   1      119.30      124.79    207.66 o 
   1   9   1      185.70      141.16    185.30 o 
   2   9   1      449.68      419.49    163.26 o 
   3   9   1      924.81      956.09    183.49 o 
   4   9   1      896.93      747.31    167.50 o 
   5   9   1      295.29      324.80    181.70 o 
   6   9   1      150.53      151.12    181.53 o 
   7   9   1      464.63      601.08    178.05 o 
  -6  10   1        6.74      255.54    190.88 o 
  -5  10   1        0.61      146.49    137.03 o 
  -4  10   1      276.15      243.92    160.12 o 
  -3  10   1      354.16      371.74    179.77 o 
  -2  10   1       18.44      140.73    276.23 o 
  -1  10   1       87.89      214.66    247.55 o 
   0  10   1       16.21      -16.93    219.28 o 
   1  10   1      161.50      132.57    272.66 o 
   2  10   1      170.06      105.96    203.99 o 
   3  10   1        0.05      -55.97    170.78 o 
   4  10   1      177.65      189.42    171.12 o 
   5  10   1      120.13       39.38    183.84 o 
  -1  11   1      622.59      481.03    314.48 o 
   0  11   1     1043.71      669.40    284.67 o 
 -14   0   2       22.84      722.24    398.79 o 
 -13   0   2       60.81     -124.02    384.02 o 
 -12   0   2      304.83      645.56    346.94 o 
 -11   0   2      669.58      550.82    331.50 o 
 -10   0   2     1884.96     1845.27    294.79 o 
  -9   0   2     1170.57     1248.36    307.03 o 
  -8   0   2      880.77      853.69    420.25 o 
  -7   0   2     1393.81     1578.48    296.38 o 
  -6   0   2      470.87      391.72    286.31 o 
  -5   0   2     1597.25     1126.53    329.44 o 
  -4   0   2     1534.25      923.33    397.79 o 
  -3   0   2      397.18      342.47    411.34 o 
  -2   0   2     1659.30     1745.15    391.93 o 
   1   0   2    17856.12    17330.79    616.19 o 
   2   0   2    18951.55    17676.71    744.72 o 
   3   0   2     6202.27     5108.02    476.28 o 
   4   0   2     4203.27     4348.51    389.98 o 
   7   0   2    11873.96    13184.13    457.34 o 
   8   0   2     4805.43     4072.70    452.76 o 
   9   0   2       21.20      232.46    251.32 o 
  10   0   2      577.83      417.88    210.82 o 
  11   0   2     4968.73     5189.48    314.46 o 
  12   0   2     1781.99     1607.81    240.71 o 
  13   0   2      195.68      326.97    475.20 o 
 -14   1   2       27.80       -2.45    275.63 o 
 -13   1   2       17.59      -87.72    222.19 o 
 -12   1   2      340.79      457.50    208.45 o 
 -11   1   2      408.63      543.56    363.91 o 
 -10   1   2        4.18       79.48    202.00 o 
  -9   1   2      254.63      402.82    271.34 o 
  -8   1   2      164.78      164.75    232.33 o 
  -7   1   2        7.25     -274.11    274.11 o 
  -6   1   2        1.02       15.64    205.61 o 
  -5   1   2     2785.55     3113.65    231.12 o 
  -4   1   2     7547.75     7645.07    327.95 o 
  -3   1   2     4677.25     4831.36    301.32 o 
  -2   1   2     6270.10     5927.08    345.74 o 
  -1   1   2     5994.42     5818.22    406.61 o 
   0   1   2     6491.59     5608.53    327.89 o 
   1   1   2    12290.68    11921.34    396.75 o 
   2   1   2     9148.30     9150.98    417.89 o 
   3   1   2     3955.16     3775.09    484.99 o 
   4   1   2       28.09      234.70    307.16 o 
   5   1   2      617.18      837.02    384.11 o 
   6   1   2        0.37      104.35    241.78 o 
   7   1   2        2.07      155.80    247.55 o 
   8   1   2        0.61       45.10    266.13 o 
   9   1   2       13.51        0.96    174.44 o 
  10   1   2      197.08      203.11    161.50 o 
  11   1   2      484.77      545.85    161.42 o 
  12   1   2        0.01      369.94    249.37 o 
  13   1   2       32.03      291.71    177.54 o 
 -13   2   2     1736.26     1506.00    307.88 o 
 -12   2   2     2328.14     2036.31    334.06 o 
 -11   2   2     1024.34     1091.03    220.51 o 
 -10   2   2      309.99      385.55    268.78 o 
  -9   2   2     4251.72     4464.28    313.32 o 
  -8   2   2    10259.42    10183.50    357.05 o 
  -7   2   2     6287.46     6197.50    282.98 o 
  -6   2   2     6743.38     6652.53    266.80 o 
  -5   2   2     3713.55     3898.26    261.74 o 
  -4   2   2     1837.66     1587.25    231.95 o 
  -3   2   2    15787.35    14915.60    372.02 o 
  -2   2   2    13824.66    13388.62    414.85 o 
  -1   2   2     7988.87     7424.26    261.29 o 
   0   2   2    12846.32    12086.25    322.45 o 
   1   2   2      144.74      136.08    357.06 o 
   2   2   2       37.82       59.29    289.24 o 
   3   2   2    14125.09    13116.97    736.48 o 
   4   2   2     4214.15     4010.07    486.14 o 
   5   2   2      925.82      632.74    388.36 o 
   6   2   2     1267.81     1296.38    220.08 o 
   7   2   2      147.46       27.83    177.65 o 
   8   2   2      564.08      636.62    209.72 o 
   9   2   2     2369.20     2410.60    277.51 o 
  10   2   2      834.41     1124.43    181.59 o 
  11   2   2       84.06       95.45    144.10 o 
  12   2   2      192.64      357.87    159.87 o 
 -13   3   2        3.09      123.34    253.62 o 
 -12   3   2      151.78      190.24    208.80 o 
 -11   3   2      332.82      373.13    285.76 o 
 -10   3   2       35.52      269.45    266.51 o 
  -9   3   2     1140.04     1163.30    213.61 o 
  -8   3   2      847.28      976.05    226.29 o 
  -7   3   2      885.85     1045.66    280.51 o 
  -6   3   2      825.96     1029.60    242.39 o 
  -5   3   2        3.84      -12.75    261.82 o 
  -4   3   2      202.62      222.17    261.64 o 
  -3   3   2     2855.73     2630.47    267.77 o 
  -2   3   2      417.70      394.82    189.69 o 
  -1   3   2       18.53       46.56    171.73 o 
   0   3   2     3598.92     3021.60    237.63 o 
   1   3   2     3908.75     3644.19    313.06 o 
   2   3   2     1361.95     1206.36    277.12 o 
   3   3   2       10.62      103.12    267.91 o 
   4   3   2      798.74      833.01    479.13 o 
   5   3   2      384.45      447.09    309.53 o 
   6   3   2       16.89      -39.39    262.34 o 
   7   3   2      627.06      527.78    220.41 o 
   8   3   2       45.03       24.94    213.02 o 
   9   3   2       80.17       34.08    170.58 o 
  10   3   2      228.03      501.04    178.58 o 
  11   3   2      454.02      502.95    150.04 o 
  12   3   2        0.19       40.51    173.54 o 
 -13   4   2      174.94      290.51    264.27 o 
 -12   4   2      322.69      310.91    212.84 o 
 -11   4   2     1806.77     1751.29    280.26 o 
 -10   4   2     1941.98     1744.02    352.09 o 
  -9   4   2      583.75      528.56    230.92 o 
  -8   4   2       10.10       89.57    256.42 o 
  -7   4   2     1090.01     1219.49    272.78 o 
  -6   4   2     7273.01     7304.74    399.80 o 
  -5   4   2     5603.15     6095.04    349.03 o 
  -4   4   2     5297.97     5079.57    323.16 o 
  -3   4   2     4432.47     4744.89    269.84 o 
  -2   4   2     1391.38     1465.10    203.75 o 
  -1   4   2     3917.27     3508.86    196.14 o 
   0   4   2     6192.23     5635.97    243.45 o 
   1   4   2     9488.68     9493.61    351.82 o 
   2   4   2     6102.47     6131.62    475.93 o 
   3   4   2      341.40      747.87    375.94 o 
   4   4   2     1090.49      955.72    421.68 o 
   5   4   2     5154.83     4780.57    455.54 o 
   6   4   2     4285.25     4370.09    369.02 o 
   7   4   2     1146.92     1479.29    203.62 o 
   8   4   2      763.81      874.90    233.47 o 
   9   4   2     1065.84      981.83    151.30 o 
  10   4   2      705.42      799.23    170.20 o 
  11   4   2     1124.58      957.61    200.68 o 
  12   4   2     1116.25      862.54    179.67 o 
 -12   5   2       28.52       19.42    223.70 o 
 -11   5   2       12.39      -24.47    181.41 o 
 -10   5   2      106.08      217.88    222.17 o 
  -9   5   2      529.88      563.79    229.31 o 
  -8   5   2      115.77      322.28    224.91 o 
  -7   5   2      484.42      609.60    298.66 o 
  -6   5   2      715.71      509.94    317.40 o 
  -5   5   2      361.53      541.59    326.75 o 
  -4   5   2       29.77      125.16    199.27 o 
  -3   5   2      523.06      534.51    174.64 o 
  -2   5   2        2.99     -147.85    178.00 o 
  -1   5   2      317.24      264.97    142.43 o 
   0   5   2       11.84      124.78    176.00 o 
   1   5   2      153.00       58.81    163.72 o 
   2   5   2       99.33      -89.90    207.20 o 
   3   5   2        4.63      175.47    369.72 o 
   4   5   2      454.39      173.57    372.72 o 
   5   5   2      299.65      846.29    365.27 o 
   6   5   2       69.86       57.78    179.15 o 
   7   5   2      543.05      591.37    200.11 o 
   8   5   2      213.93      144.55    168.31 o 
   9   5   2       12.81       65.66    187.15 o 
  10   5   2      263.91      -28.80    176.43 o 
  11   5   2       84.77      233.87    187.22 o 
 -11   6   2      108.75      133.09    194.77 o 
 -10   6   2       55.18       87.80    191.59 o 
  -9   6   2      343.45      392.58    192.94 o 
  -8   6   2      490.25      355.29    283.48 o 
  -7   6   2     1523.33     1000.86    283.64 o 
  -6   6   2     2212.32     2031.03    212.12 o 
  -5   6   2      452.40      693.58    277.97 o 
  -4   6   2      210.71      282.80    211.92 o 
  -3   6   2     1894.32     1897.91    182.28 o 
  -2   6   2     3470.52     3802.10    220.94 o 
  -1   6   2     3207.44     3273.05    180.21 o 
   0   6   2     2325.42     2140.77    229.03 o 
   1   6   2     2723.90     2706.78    203.16 o 
   2   6   2     4120.23     4193.10    221.16 o 
   3   6   2     3316.09     3464.28    217.44 o 
   4   6   2     3033.66     2971.83    194.49 o 
   5   6   2     2179.56     1924.78    221.75 o 
   6   6   2      652.80      797.49    381.11 o 
   7   6   2     1016.72      871.87    189.95 o 
   8   6   2     2333.33     2047.51    219.96 o 
   9   6   2     2043.46     1743.36    168.35 o 
  10   6   2     1206.15      909.22    186.63 o 
 -11   7   2        2.68      971.64    369.65 o 
 -10   7   2       14.72       76.53    344.95 o 
  -9   7   2       99.26      971.05    367.90 o 
  -8   7   2       26.51       36.97    233.32 o 
  -7   7   2       45.93      121.01    200.78 o 
  -6   7   2       36.23      206.08    241.34 o 
  -5   7   2      419.02      450.95    139.96 o 
  -4   7   2      132.92      308.39    212.41 o 
  -3   7   2       24.11       74.61    172.16 o 
  -2   7   2      216.41      239.11    162.24 o 
  -1   7   2     1327.92     1213.13    166.50 o 
   0   7   2     1253.21     1377.63    177.20 o 
   1   7   2      871.55      841.87    158.01 o 
   2   7   2      157.22       84.40    172.67 o 
   3   7   2       74.22       57.40    155.73 o 
   4   7   2        9.58       -2.66    134.12 o 
   5   7   2      208.26      134.92    164.39 o 
   6   7   2       63.51       30.63    183.11 o 
   7   7   2       37.07       39.88    241.69 o 
   8   7   2      116.85      -27.95    201.43 o 
   9   7   2       76.22       88.52    170.69 o 
  10   7   2        9.53      230.63    362.29 o 
  -9   8   2     1339.39     1342.86    234.49 o 
  -8   8   2     1592.21     1767.28    285.75 o 
  -7   8   2      802.78      802.73    231.74 o 
  -6   8   2     1111.12      994.94    196.04 o 
  -5   8   2     2748.99     2743.88    210.87 o 
  -4   8   2     2182.50     2400.75    216.39 o 
  -3   8   2      906.78      927.25    192.67 o 
  -2   8   2      533.06      562.87    174.67 o 
  -1   8   2     1223.83     1074.08    207.89 o 
   0   8   2     2187.68     2248.98    199.78 o 
   1   8   2      411.27      472.33    181.69 o 
   2   8   2      147.89      375.74    160.46 o 
   3   8   2      780.62     1016.74    157.75 o 
   4   8   2      146.79      234.71    126.94 o 
   5   8   2      151.30       76.15    157.30 o 
   6   8   2      583.29      720.78    152.29 o 
   7   8   2      212.50      249.72    140.58 o 
   8   8   2       96.41      316.17    214.55 o 
  -8   9   2      100.99      127.46    199.42 o 
  -7   9   2        3.75       40.99    281.02 o 
  -6   9   2        0.82      -39.52    210.02 o 
  -5   9   2        1.08      -33.09    189.67 o 
  -4   9   2       20.60       29.70    180.36 o 
  -3   9   2      338.76      529.20    179.75 o 
  -2   9   2      770.88      778.28    194.80 o 
  -1   9   2      435.65      457.01    190.43 o 
   0   9   2       61.28      129.83    199.40 o 
   1   9   2       32.44      -34.65    182.22 o 
   2   9   2       18.99      112.67    171.94 o 
   3   9   2        3.27      121.04    156.88 o 
   4   9   2      137.31        1.22    171.07 o 
   5   9   2      143.20      -74.29    147.87 o 
   6   9   2        3.38      293.32    181.76 o 
   7   9   2        5.74      304.07    170.59 o 
  -6  10   2       80.78       33.39    171.38 o 
  -5  10   2       68.87       53.70    155.26 o 
  -4  10   2      304.88      224.52    155.89 o 
  -3  10   2      677.37      525.52    194.55 o 
  -2  10   2      599.62      515.48    315.24 o 
  -1  10   2      429.65      265.93    223.06 o 
   0  10   2      399.60      449.65    224.37 o 
   1  10   2      561.27      626.20    195.13 o 
   2  10   2      712.39      596.41    189.30 o 
   3  10   2      814.02      694.06    162.34 o 
   4  10   2      923.03      703.56    176.73 o 
   5  10   2      918.26      789.21    181.94 o 
 -14   1   3      552.87      583.54    231.50 o 
 -13   1   3     1349.98     1197.79    291.20 o 
 -12   1   3      700.49     1014.60    255.80 o 
 -11   1   3      525.35      573.05    217.83 o 
 -10   1   3     1931.35     1998.07    199.28 o 
  -9   1   3     1507.56     1075.69    281.58 o 
  -8   1   3     1673.86     1823.85    295.78 o 
  -7   1   3     2372.79     2043.19    200.68 o 
  -6   1   3     1291.87      989.65    169.30 o 
  -5   1   3     3580.80     3377.07    233.62 o 
  -4   1   3     3611.37     3557.97    251.29 o 
  -3   1   3     5334.71     5067.02    329.92 o 
  -2   1   3    20789.19    20783.81    433.93 o 
  -1   1   3     2746.55     2283.79    202.27 o 
   0   1   3     1190.10      901.56    254.32 o 
   1   1   3    12109.36    11779.93    340.78 o 
   2   1   3     8946.97     8505.63    306.51 o 
   3   1   3     9589.08     9601.57    391.20 o 
   4   1   3     4897.01     4679.34    343.03 o 
   5   1   3     1929.04     2027.29    250.60 o 
   6   1   3     2472.85     2220.47    204.04 o 
   7   1   3     2515.63     2450.49    243.01 o 
   8   1   3     1973.89     2186.94    215.16 o 
   9   1   3     2306.81     2526.15    178.99 o 
  10   1   3     2121.78     1938.75    155.53 o 
  11   1   3      763.75      870.30    243.50 o 
  12   1   3      591.57      514.01    171.13 o 
 -14   2   3        7.07     -216.39    216.39 o 
 -13   2   3        0.93      -96.58    266.66 o 
 -12   2   3       20.21      139.01    208.31 o 
 -11   2   3       21.75      189.66    257.79 o 
 -10   2   3      218.14      156.50    268.80 o 
  -9   2   3      116.29      397.52    196.65 o 
  -8   2   3      898.33     1118.95    273.45 o 
  -7   2   3      696.50      632.97    217.80 o 
  -6   2   3     1354.40     1694.87    179.91 o 
  -5   2   3     3454.24     3812.91    249.59 o 
  -4   2   3      642.19      573.56    247.70 o 
  -3   2   3     3620.83     3513.09    294.48 o 
  -2   2   3     1503.39     1484.63    269.82 o 
  -1   2   3       53.19      -52.72    201.66 o 
   0   2   3        0.43      116.46    219.07 o 
   1   2   3     6814.74     5998.92    302.12 o 
   2   2   3     2529.91     2520.48    280.48 o 
   3   2   3     5023.53     5120.47    325.41 o 
   4   2   3     2942.78     2874.44    321.49 o 
   5   2   3       16.58       -7.15    219.88 o 
   6   2   3       31.10       93.73    203.76 o 
   7   2   3      377.46      239.38    248.02 o 
   8   2   3      581.75      391.11    175.99 o 
   9   2   3      250.66      263.29    181.82 o 
  10   2   3      452.86      416.80    178.82 o 
  11   2   3        4.97     -144.15    199.19 o 
  12   2   3      133.90      265.06    157.62 o 
 -13   3   3       87.85     -140.92    259.47 o 
 -12   3   3      581.55      435.75    206.61 o 
 -11   3   3     3226.35     3136.98    342.93 o 
 -10   3   3     3661.01     3816.41    218.70 o 
  -9   3   3     3121.46     3556.91    292.74 o 
  -8   3   3     3822.42     3642.26    323.36 o 
  -7   3   3     3173.15     3471.36    245.34 o 
  -6   3   3     3931.08     3812.29    237.53 o 
  -5   3   3    12343.58    12443.56    276.51 o 
  -4   3   3    21845.97    23193.73    556.93 o 
  -3   3   3     8634.04     8581.88    243.22 o 
  -2   3   3     4965.86     4372.17    220.78 o 
  -1   3   3    12074.47    11346.24    257.46 o 
   0   3   3     4918.80     4342.26    233.42 o 
   1   3   3     4705.83     4272.15    260.90 o 
   2   3   3     6504.37     5558.66    297.96 o 
   3   3   3     2129.89     2282.87    317.33 o 
   4   3   3     1648.37     1554.96    320.22 o 
   5   3   3     1702.33     1911.29    232.70 o 
   6   3   3     1548.74     1609.72    264.43 o 
   7   3   3     1785.39     1900.35    237.69 o 
   8   3   3      969.32     1023.39    156.49 o 
   9   3   3       57.16      354.03    172.02 o 
  10   3   3        1.75      175.89    228.25 o 
  11   3   3      355.59      554.98    144.00 o 
  12   3   3      525.72      408.42    157.33 o 
 -13   4   3       86.67       10.38    261.06 o 
 -12   4   3       17.49     -153.97    265.51 o 
 -11   4   3       38.86      128.24    230.91 o 
 -10   4   3      623.34      508.22    203.60 o 
  -9   4   3      420.05      770.62    288.16 o 
  -8   4   3      111.12      -49.24    262.53 o 
  -7   4   3      233.89      368.06    226.28 o 
  -6   4   3      268.92      283.79    197.86 o 
  -5   4   3     1648.46     1728.65    251.91 o 
  -4   4   3        0.37        4.78    165.70 o 
  -3   4   3      245.71      268.65    153.73 o 
  -2   4   3      548.58      481.36    174.07 o 
  -1   4   3      496.24      656.20    160.46 o 
   0   4   3     3962.52     3994.67    233.09 o 
   1   4   3     3181.46     3173.69    212.81 o 
   2   4   3       43.62      158.40    258.74 o 
   3   4   3       87.39       59.71    296.76 o 
   4   4   3      627.64      667.29    237.03 o 
   5   4   3      865.35      719.73    186.20 o 
   6   4   3      895.17      884.00    230.47 o 
   7   4   3       26.06      139.56    221.76 o 
   8   4   3       71.65      -51.21    170.93 o 
   9   4   3        0.22      -44.29    183.12 o 
  10   4   3       23.77        1.78    152.12 o 
  11   4   3        8.86      181.23    162.42 o 
 -12   5   3      638.69      363.20    277.58 o 
 -11   5   3      324.19      410.87    273.97 o 
 -10   5   3      166.69      183.97    248.44 o 
  -9   5   3      445.15      244.65    264.92 o 
  -8   5   3     1242.50     1365.63    302.83 o 
  -7   5   3     1419.90     1391.35    304.26 o 
  -6   5   3      772.42      629.56    253.29 o 
  -5   5   3      234.91      319.60    188.45 o 
  -4   5   3      285.63      185.10    189.05 o 
  -3   5   3     1055.87     1021.33    198.65 o 
  -2   5   3     1264.96     1094.31    202.47 o 
  -1   5   3      520.54      519.05    149.40 o 
   0   5   3     1824.86     1782.00    194.48 o 
   1   5   3     5247.59     4871.05    209.11 o 
   2   5   3     1568.52     1508.65    174.72 o 
   3   5   3     1868.06     1344.43    378.39 o 
   4   5   3     7102.98     6949.69    462.44 o 
   5   5   3     2696.88     2811.84    301.51 o 
   6   5   3     1430.43     1469.19    261.30 o 
   7   5   3     2871.00     3131.94    219.87 o 
   8   5   3     1878.03     1786.28    177.51 o 
   9   5   3     2715.73     2594.04    177.95 o 
  10   5   3     2056.81     1765.06    165.07 o 
  11   5   3      138.54       51.85    168.18 o 
 -12   6   3        0.23      196.13    202.55 o 
 -11   6   3        0.26     -117.31    188.68 o 
 -10   6   3      175.81      381.72    277.28 o 
  -9   6   3       34.80      191.89    263.59 o 
  -8   6   3        4.73      414.90    310.34 o 
  -7   6   3      112.15      283.92    311.31 o 
  -6   6   3       14.43      124.61    204.61 o 
  -5   6   3      160.80      437.35    242.32 o 
  -4   6   3       12.72      -53.38    198.88 o 
  -3   6   3       38.90       81.47    173.36 o 
  -2   6   3      380.22      366.17    203.02 o 
  -1   6   3     1370.19     1530.58    204.40 o 
   0   6   3     2328.71     2132.16    210.35 o 
   1   6   3       51.53      140.84    172.37 o 
   2   6   3      555.17      571.69    184.90 o 
   3   6   3       26.37       -8.77    209.19 o 
   4   6   3      745.45      823.60    260.81 o 
   5   6   3     1057.98      921.99    260.51 o 
   6   6   3      191.64      423.15    256.75 o 
   7   6   3       18.44      -28.62    171.89 o 
   8   6   3       20.36       78.35    151.09 o 
   9   6   3        1.21     -178.96    196.53 o 
  10   6   3       26.00      196.45    177.57 o 
 -11   7   3      577.08      707.83    385.27 o 
 -10   7   3     1890.60     2353.97    384.94 o 
  -9   7   3      873.72     1177.17    362.73 o 
  -8   7   3      454.07      239.93    200.41 o 
  -7   7   3     1153.97      802.31    206.58 o 
  -6   7   3     1584.20     1246.28    221.17 o 
  -5   7   3     4606.12     4929.76    239.55 o 
  -4   7   3     4887.49     5302.42    294.03 o 
  -3   7   3      664.94      626.22    180.24 o 
  -2   7   3      211.05      437.42    190.39 o 
  -1   7   3     1624.04     1761.37    207.61 o 
   0   7   3     3333.05     3571.39    280.09 o 
   1   7   3     3753.84     3603.26    202.77 o 
   2   7   3     3460.95     3640.51    238.38 o 
   3   7   3      901.08     1052.66    180.88 o 
   4   7   3       28.23      174.02    134.48 o 
   5   7   3      308.94      312.43    132.59 o 
   6   7   3      895.97      801.26    240.83 o 
   7   7   3     1055.26     1155.04    558.78 o 
   8   7   3      571.95      613.81    259.52 o 
   9   7   3       78.27     -233.95    379.71 o 
 -10   8   3       59.00      385.86    391.36 o 
  -9   8   3       63.49       57.28    285.63 o 
  -8   8   3      267.20      239.38    215.89 o 
  -7   8   3       16.15     -137.53    201.57 o 
  -6   8   3      166.44       55.14    204.15 o 
  -5   8   3      126.58      208.74    156.60 o 
  -4   8   3      135.53      125.29    170.15 o 
  -3   8   3      467.21      344.30    171.96 o 
  -2   8   3        0.91      -46.77    146.58 o 
  -1   8   3      600.92      569.99    244.08 o 
   0   8   3      367.16      438.00    166.67 o 
   1   8   3       12.04        1.24    141.32 o 
   2   8   3       93.01       44.68    148.92 o 
   3   8   3       49.91       37.00    146.55 o 
   4   8   3        6.63       33.05    171.37 o 
   5   8   3      363.47      223.40    158.12 o 
   6   8   3      172.11      136.92    138.61 o 
   7   8   3      106.95      -58.47    165.74 o 
   8   8   3      180.04      543.18    267.18 o 
  -8   9   3      621.69      403.61    198.55 o 
  -7   9   3      684.97     1063.41    220.31 o 
  -6   9   3      825.15      565.63    190.29 o 
  -5   9   3      593.55      507.90    165.81 o 
  -4   9   3      159.88        4.77    204.07 o 
  -3   9   3     1287.24     1132.77    198.70 o 
  -2   9   3     3303.94     3087.35    275.67 o 
  -1   9   3     1205.14     1268.99    193.58 o 
   0   9   3      222.03      304.67    149.06 o 
   1   9   3      186.40      300.58    201.53 o 
   2   9   3      346.96      437.71    165.55 o 
   3   9   3     1217.57     1119.03    162.47 o 
   4   9   3     1454.56     1446.16    199.76 o 
   5   9   3      456.13      535.48    143.49 o 
   6   9   3       82.04       15.55    186.36 o 
  -6  10   3      211.12      233.84    230.65 o 
  -5  10   3        1.22      -58.85    206.53 o 
  -4  10   3       81.90      366.41    177.26 o 
  -3  10   3      231.08      359.97    311.93 o 
  -2  10   3       62.84      104.06    219.26 o 
  -1  10   3       25.03       17.25    229.90 o 
   0  10   3        0.24      199.79    260.40 o 
   1  10   3       34.87      287.27    208.67 o 
   2  10   3       54.29      168.15    221.94 o 
   3  10   3      113.48      150.01    156.27 o 
   4  10   3       60.89       38.58    186.41 o 
 -14   0   4     1258.43     1158.25    301.73 o 
 -13   0   4      867.60      435.65    292.33 o 
 -12   0   4      260.84      -35.86    241.08 o 
 -11   0   4      433.92      567.34    358.92 o 
 -10   0   4     2586.52     2065.82    315.24 o 
  -9   0   4     4179.25     4021.62    307.04 o 
  -8   0   4     2324.33     2212.27    213.65 o 
  -7   0   4      499.17      135.57    465.04 o 
  -6   0   4     1454.41     1862.60    225.35 o 
  -5   0   4    10303.39    10823.29    431.81 o 
  -4   0   4     2786.84     2793.99    401.08 o 
  -3   0   4     2151.34     1869.37    366.13 o 
  -2   0   4       92.59      119.08    299.42 o 
  -1   0   4     1182.60     1110.50    275.50 o 
   0   0   4      562.46      514.67    317.71 o 
   1   0   4      522.84      578.55    298.55 o 
   2   0   4     4133.50     4277.66    345.03 o 
   3   0   4     6297.87     5908.46    410.00 o 
   4   0   4      486.77      809.82    394.49 o 
   5   0   4     1592.09     1357.55    378.20 o 
   6   0   4     4521.47     4447.06    422.79 o 
   7   0   4     3250.28     2997.71    314.87 o 
   8   0   4     3496.30     3386.44    302.96 o 
   9   0   4     2411.48     2076.19    214.13 o 
  10   0   4     1201.45     1540.32    194.35 o 
  11   0   4     1534.27     1535.57    292.49 o 
  12   0   4     1310.27     1258.36    211.35 o 
 -14   1   4      114.14      260.72    200.60 o 
 -13   1   4        0.24      145.09    192.65 o 
 -12   1   4      360.75      599.82    341.95 o 
 -11   1   4     1034.86     1255.03    343.56 o 
 -10   1   4      718.61      887.83    261.67 o 
  -9   1   4      310.32      358.27    179.40 o 
  -8   1   4      603.51      775.33    173.38 o 
  -7   1   4       27.92       94.70    156.36 o 
  -6   1   4      445.60      408.87    185.58 o 
  -5   1   4     2945.22     2957.88    198.90 o 
  -4   1   4     1335.12     1143.49    209.76 o 
  -3   1   4     1240.03     1369.70    241.92 o 
  -2   1   4      562.78      591.25    222.65 o 
  -1   1   4      956.97      735.37    223.19 o 
   0   1   4       95.59       97.73    212.90 o 
   1   1   4      234.12      339.31    262.20 o 
   2   1   4     6095.70     6167.18    293.27 o 
   3   1   4     9870.59    10201.44    293.80 o 
   4   1   4       41.39      311.81    279.71 o 
   5   1   4      112.93      529.23    256.21 o 
   6   1   4       45.43     -187.99    204.49 o 
   7   1   4        2.39       45.07    177.52 o 
   8   1   4     1231.28     1141.52    242.59 o 
   9   1   4     1432.46     1684.82    165.78 o 
  10   1   4       41.74     -112.75    166.56 o 
  11   1   4       77.43      279.91    169.42 o 
  12   1   4        7.60       16.01    156.08 o 
 -14   2   4      160.13      -15.15    292.68 o 
 -13   2   4      823.19      632.49    236.31 o 
 -12   2   4     2432.95     2782.60    279.89 o 
 -11   2   4     1178.74     1271.24    268.39 o 
 -10   2   4      196.22      540.24    227.88 o 
  -9   2   4     1064.56     1030.75    190.54 o 
  -8   2   4     4471.00     4953.84    217.67 o 
  -7   2   4    10348.41    10981.89    239.04 o 
  -6   2   4    10661.36    10907.49    432.85 o 
  -5   2   4     1846.31     2029.86    195.66 o 
  -4   2   4     2684.99     2842.75    233.17 o 
  -3   2   4    20631.82    20207.74    557.97 o 
  -2   2   4    23182.30    21000.73   1291.60 o 
  -1   2   4    22670.63    21337.98    626.69 o 
   0   2   4    12509.10    11901.54    305.31 o 
   1   2   4      229.51      225.57    204.58 o 
   2   2   4     1192.54     1022.78    220.97 o 
   3   2   4    11796.28    11875.79    321.13 o 
   4   2   4    11609.19    11581.06    378.25 o 
   5   2   4     4941.08     4786.49    297.65 o 
   6   2   4     1152.42      940.34    259.07 o 
   7   2   4      285.51      244.16    241.41 o 
   8   2   4      510.55      549.64    251.80 o 
   9   2   4      981.23     1013.74    141.00 o 
  10   2   4     1468.16     1272.56    170.73 o 
  11   2   4      687.79      518.53    188.45 o 
  12   2   4        4.46      230.36    180.83 o 
 -14   3   4        2.53      273.63    408.58 o 
 -13   3   4       86.21      314.40    220.02 o 
 -12   3   4      116.35      -36.37    251.43 o 
 -11   3   4      950.68      746.44    258.39 o 
 -10   3   4      171.35      146.29    193.56 o 
  -9   3   4      431.49      521.07    226.59 o 
  -8   3   4      766.09      789.73    191.90 o 
  -7   3   4       67.25       16.18    153.54 o 
  -6   3   4     1678.45     1765.44    197.86 o 
  -5   3   4     1945.48     1833.22    177.86 o 
  -4   3   4      198.64      295.79    189.72 o 
  -3   3   4      600.30      504.81    184.08 o 
  -2   3   4      642.24      562.27    160.15 o 
  -1   3   4      388.48      436.88    160.53 o 
   0   3   4     1284.89     1078.87    185.74 o 
   1   3   4     4549.79     4601.08    224.42 o 
   2   3   4     2702.18     2522.47    275.99 o 
   3   3   4     6057.60     6022.91    289.05 o 
   4   3   4       11.58       89.49    253.23 o 
   5   3   4       29.09      242.84    255.82 o 
   6   3   4       29.69     -234.21    253.76 o 
   7   3   4      255.15      357.48    204.32 o 
   8   3   4      491.84      495.96    184.20 o 
   9   3   4       25.28      254.98    190.60 o 
  10   3   4      146.23      -80.54    155.48 o 
  11   3   4      142.70      256.46    151.52 o 
 -13   4   4      207.81      503.46    258.49 o 
 -12   4   4      413.11        8.09    209.00 o 
 -11   4   4     1313.85     1713.75    396.50 o 
 -10   4   4     2130.74     2083.86    276.13 o 
  -9   4   4     3516.23     3936.24    298.23 o 
  -8   4   4     1117.41     1153.32    240.07 o 
  -7   4   4      137.79       76.32    180.51 o 
  -6   4   4     1587.93     1675.37    188.39 o 
  -5   4   4     1047.69     1047.79    180.86 o 
  -4   4   4     4607.28     4733.70    193.85 o 
  -3   4   4    12895.64    13747.13    296.52 o 
  -2   4   4     2225.76     2134.09    161.73 o 
  -1   4   4     1995.53     1914.56    159.35 o 
   0   4   4     5241.62     4950.75    187.16 o 
   1   4   4     5125.89     5530.38    234.02 o 
   2   4   4     5129.73     5178.07    237.91 o 
   3   4   4      659.30      687.35    302.36 o 
   4   4   4      868.07      925.18    239.75 o 
   5   4   4     3815.41     3977.84    316.05 o 
   6   4   4     3150.18     2914.39    241.91 o 
   7   4   4     1854.81     2121.70    234.75 o 
   8   4   4      998.84     1187.50    209.60 o 
   9   4   4      244.85      300.97    152.83 o 
  10   4   4       35.14      313.79    179.89 o 
  11   4   4      390.25      304.73    176.82 o 
 -13   5   4      127.61      390.88    385.73 o 
 -12   5   4        0.47     -188.66    257.24 o 
 -11   5   4       28.88       -9.70    254.55 o 
 -10   5   4       84.82      -35.40    202.97 o 
  -9   5   4      189.54      168.36    285.43 o 
  -8   5   4      490.27       93.50    417.09 o 
  -7   5   4       36.10     -252.71    252.71 o 
  -6   5   4      469.05      448.94    235.28 o 
  -5   5   4       49.69      -38.78    213.86 o 
  -4   5   4       68.54      192.82    155.66 o 
  -3   5   4       83.97      199.45    134.44 o 
  -2   5   4      148.28      152.21    118.65 o 
  -1   5   4       63.37      107.35    161.70 o 
   0   5   4      327.80      447.55    164.36 o 
   1   5   4      522.84      409.76    151.24 o 
   2   5   4       24.14       87.83    163.64 o 
   3   5   4        8.69      106.38    196.94 o 
   4   5   4      226.27      336.04    220.94 o 
   5   5   4       47.96      216.47    242.33 o 
   6   5   4      134.95      185.91    192.62 o 
   7   5   4        0.26      232.00    226.18 o 
   8   5   4      121.13      116.17    195.31 o 
   9   5   4        3.02      -81.09    175.12 o 
  10   5   4       63.51      -17.88    170.78 o 
 -12   6   4      676.31      650.48    241.54 o 
 -11   6   4      456.86      310.91    289.16 o 
 -10   6   4      222.71        4.72    267.70 o 
  -9   6   4      473.26      261.79    261.76 o 
  -8   6   4     1609.41     1721.97    303.35 o 
  -7   6   4     2372.31     2525.84    215.71 o 
  -6   6   4     1291.43     1456.46    227.70 o 
  -5   6   4      543.93      713.61    213.33 o 
  -4   6   4      141.50      275.89    166.58 o 
  -3   6   4      149.15      258.72    195.95 o 
  -2   6   4     1253.43     1110.94    180.51 o 
  -1   6   4     2213.16     2062.23    181.94 o 
   0   6   4     2376.30     2223.90    190.79 o 
   1   6   4     1722.94     1864.41    209.76 o 
   2   6   4     1214.60     1053.45    188.30 o 
   3   6   4     1047.35     1138.43    199.62 o 
   4   6   4     1056.84     1135.99    225.34 o 
   5   6   4     1521.12     1750.62    375.98 o 
   6   6   4      746.44      809.82    336.86 o 
   7   6   4      347.39      504.14    175.76 o 
   8   6   4     1038.67      824.48    202.87 o 
   9   6   4     1381.06     1527.17    187.84 o 
  10   6   4      815.65      694.47    211.74 o 
 -11   7   4        2.55      176.45    294.66 o 
 -10   7   4       50.03       64.51    239.37 o 
  -9   7   4      159.31      278.36    177.49 o 
  -8   7   4      154.21      227.90    162.66 o 
  -7   7   4      199.92      280.89    195.66 o 
  -6   7   4        0.66     -163.30    167.87 o 
  -5   7   4       39.73      -56.44    170.71 o 
  -4   7   4      243.42      251.90    184.62 o 
  -3   7   4      326.45      361.13    175.78 o 
  -2   7   4       14.43       66.34    195.19 o 
  -1   7   4      201.02      203.46    196.60 o 
   0   7   4      553.06      508.86    193.42 o 
   1   7   4       10.81      148.62    209.51 o 
   2   7   4       17.29      -68.19    179.74 o 
   3   7   4      704.68      764.05    204.96 o 
   4   7   4      101.54      230.85    168.63 o 
   5   7   4      345.01      577.28    236.61 o 
   6   7   4      918.33      833.42    177.89 o 
   7   7   4      104.03       17.02    199.37 o 
   8   7   4       19.97     -196.78    196.78 o 
   9   7   4       46.21      -47.41    263.28 o 
 -10   8   4      304.49      322.65    240.44 o 
  -9   8   4      845.77     1292.74    273.09 o 
  -8   8   4      753.48      526.43    401.03 o 
  -7   8   4     1297.74     1509.76    232.56 o 
  -6   8   4     2169.77     2229.62    229.32 o 
  -5   8   4     2260.86     2620.76    222.13 o 
  -4   8   4     2444.18     2557.23    204.04 o 
  -3   8   4     2333.24     2546.83    201.31 o 
  -2   8   4     1512.59     1514.23    192.70 o 
  -1   8   4     1680.78     1833.73    301.88 o 
   0   8   4     2650.14     2489.84    243.68 o 
   1   8   4     2270.10     2457.79    245.58 o 
   2   8   4     2248.49     2161.24    223.52 o 
   3   8   4     1908.68     1963.93    192.83 o 
   4   8   4      362.20      527.52    174.16 o 
   5   8   4      193.57      134.36    168.51 o 
   6   8   4      644.32      762.09    184.74 o 
   7   8   4      660.13      569.64    138.76 o 
  -8   9   4      169.55      -22.05    223.39 o 
  -7   9   4      313.56      552.19    222.10 o 
  -6   9   4       91.92     -110.88    215.61 o 
  -5   9   4        0.03      113.43    206.69 o 
  -4   9   4        0.17       90.68    209.81 o 
  -3   9   4       14.11      141.49    202.47 o 
  -2   9   4        7.10      -77.81    202.79 o 
  -1   9   4       92.91      131.80    208.89 o 
   0   9   4      118.74       64.67    157.93 o 
   1   9   4        0.12      198.19    173.97 o 
   2   9   4       88.65      109.88    153.53 o 
   3   9   4      282.48      336.27    159.22 o 
   4   9   4       90.80      159.03    188.42 o 
   5   9   4       43.45     -166.01    203.24 o 
   6   9   4       47.39      200.42    165.29 o 
  -6  10   4      143.94      219.87    196.82 o 
  -5  10   4      281.48      165.95    225.46 o 
  -4  10   4      228.60      171.23    216.72 o 
  -3  10   4      247.43      195.25    274.54 o 
  -2  10   4      315.62      252.86    224.90 o 
  -1  10   4      233.65      256.94    221.88 o 
   0  10   4       49.82      128.21    234.68 o 
   1  10   4       12.26       42.75    173.50 o 
   2  10   4       95.03       30.55    215.67 o 
   3  10   4      338.73      222.54    163.25 o 
   4  10   4      500.99      231.99    382.75 o 
 -14   1   5      849.16      679.03    373.32 o 
 -13   1   5      950.20      814.33    228.85 o 
 -12   1   5     1056.83     1352.83    224.15 o 
 -11   1   5     2192.80     2315.40    223.93 o 
 -10   1   5     3605.99     3806.78    157.32 o 
  -9   1   5     1779.25     1799.93    160.34 o 
  -8   1   5     1504.89     2079.29    179.36 o 
  -7   1   5     4125.62     4272.08    190.61 o 
  -6   1   5     6833.38     7082.89    216.97 o 
  -5   1   5     9169.41     9196.90    249.84 o 
  -4   1   5      968.53      946.91    206.44 o 
  -3   1   5       52.64      292.99    225.64 o 
  -2   1   5     5171.39     5063.97    226.97 o 
  -1   1   5     1814.82     1630.07    214.03 o 
   0   1   5     3749.84     3250.98    234.18 o 
   1   1   5    14425.02    14555.31    288.77 o 
   2   1   5     5442.42     5622.37    232.37 o 
   3   1   5     4025.41     4120.50    223.96 o 
   4   1   5     2505.50     2607.53    285.31 o 
   5   1   5     1550.36     1638.52    193.24 o 
   6   1   5     1690.32     1494.34    264.77 o 
   7   1   5      666.87      738.48    255.30 o 
   8   1   5      980.75      934.12    287.39 o 
   9   1   5     1900.30     2087.16    212.21 o 
  10   1   5     1086.48     1175.69    182.15 o 
  11   1   5      431.32      591.06    159.39 o 
 -14   2   5        0.88      432.04    268.16 o 
 -13   2   5      208.68      367.95    262.08 o 
 -12   2   5        3.49      376.81    284.69 o 
 -11   2   5       17.60      447.89    258.46 o 
 -10   2   5      131.52      271.35    163.10 o 
  -9   2   5      161.54      132.53    149.54 o 
  -8   2   5      809.92      954.88    142.27 o 
  -7   2   5      557.17      617.56    186.65 o 
  -6   2   5        9.19       87.62    160.55 o 
  -5   2   5        0.09      125.21    188.43 o 
  -4   2   5       28.23      128.48    202.86 o 
  -3   2   5      714.00      844.37    192.00 o 
  -2   2   5     2807.64     2809.68    190.42 o 
  -1   2   5     1476.24     1431.98    178.62 o 
   0   2   5     2541.19     2434.88    204.73 o 
   1   2   5      277.61      323.17    191.30 o 
   2   2   5     1835.33     1724.46    185.13 o 
   3   2   5        5.46      238.00    196.30 o 
   4   2   5       10.33      190.77    254.10 o 
   5   2   5      504.10      208.75    254.24 o 
   6   2   5      975.44     1054.22    249.96 o 
   7   2   5      226.24      229.11    238.40 o 
   8   2   5        0.34     -174.13    250.84 o 
   9   2   5       27.96     -131.22    142.52 o 
  10   2   5       73.33       58.90    175.07 o 
  11   2   5       41.15      212.09    160.27 o 
 -14   3   5       72.62      334.31    219.46 o 
 -13   3   5      221.22      -70.85    247.49 o 
 -12   3   5      216.90      330.80    178.98 o 
 -11   3   5     1033.16     1300.11    262.76 o 
 -10   3   5     1797.56     1809.33    171.77 o 
  -9   3   5     1010.42     1174.23    171.03 o 
  -8   3   5     1964.71     2030.13    174.24 o 
  -7   3   5     1246.65     1083.21    156.37 o 
  -6   3   5      474.17      296.19    169.58 o 
  -5   3   5     6112.86     5815.66    210.28 o 
  -4   3   5    22505.07    22285.61    491.84 o 
  -3   3   5    17395.78    17256.69    289.25 o 
  -2   3   5     5862.86     5564.97    186.69 o 
  -1   3   5     7349.09     6961.73    196.89 o 
   0   3   5     8150.69     7751.16    298.73 o 
   1   3   5    10487.97    10429.70    224.73 o 
   2   3   5     6844.19     6595.35    291.33 o 
   3   3   5     3767.82     3187.47    242.26 o 
   4   3   5     6400.88     6494.57    327.77 o 
   5   3   5     3626.47     3884.09    285.82 o 
   6   3   5     2666.44     2523.50    306.83 o 
   7   3   5     4045.39     4078.95    462.30 o 
   8   3   5     1158.52      983.95    249.48 o 
   9   3   5      130.13      296.22    242.17 o 
  10   3   5      244.27      325.10    134.00 o 
  11   3   5      279.50      277.88    141.45 o 
 -13   4   5      208.41      333.95    199.18 o 
 -12   4   5        0.69      137.67    256.53 o 
 -11   4   5      156.03      172.73    204.47 o 
 -10   4   5      314.27      680.94    250.44 o 
  -9   4   5     1322.13     1259.40    222.13 o 
  -8   4   5      702.65      741.90    158.86 o 
  -7   4   5      678.12      910.09    169.35 o 
  -6   4   5      521.02      564.83    169.13 o 
  -5   4   5      224.58      146.76    152.89 o 
  -4   4   5      399.86      392.01    142.95 o 
  -3   4   5     1376.39     1401.26    167.01 o 
  -2   4   5      585.98      566.04    146.11 o 
  -1   4   5       59.09      221.81    142.30 o 
   0   4   5       86.99       95.91    140.87 o 
   1   4   5       92.11       65.56    166.99 o 
   2   4   5        6.72      -45.82    158.83 o 
   3   4   5       76.54       68.31    215.70 o 
   4   4   5       40.45      104.05    254.58 o 
   5   4   5      811.80      821.02    206.76 o 
   6   4   5      847.15      716.16    288.67 o 
   7   4   5      138.34     -145.15    240.73 o 
   8   4   5        0.03     -105.06    201.52 o 
   9   4   5       39.71      288.09    216.69 o 
  10   4   5      105.86      358.54    144.45 o 
 -13   5   5     1219.22     1379.75    275.49 o 
 -12   5   5     2177.18     1775.43    320.28 o 
 -11   5   5     1413.08     1279.52    220.39 o 
 -10   5   5      369.69      648.86    276.90 o 
  -9   5   5      882.47     1060.77    188.48 o 
  -8   5   5     2338.91     2358.23    236.12 o 
  -7   5   5     2292.91     2655.83    272.85 o 
  -6   5   5     2707.87     2755.38    159.31 o 
  -5   5   5     2272.32     2501.10    217.44 o 
  -4   5   5      568.74      687.90    167.88 o 
  -3   5   5      371.63      307.70    133.24 o 
  -2   5   5     1905.03     1852.59    141.40 o 
  -1   5   5     3177.86     3245.01    163.81 o 
   0   5   5      754.61      754.63    181.83 o 
   1   5   5       99.97      204.95    162.41 o 
   2   5   5       33.18      205.04    178.75 o 
   3   5   5      753.02      655.49    180.58 o 
   4   5   5      981.32     1058.36    300.81 o 
   5   5   5      849.85      885.11    281.05 o 
   6   5   5      768.58      774.75    241.95 o 
   7   5   5      848.04      802.11    265.76 o 
   8   5   5      712.59      587.15    191.01 o 
   9   5   5      777.36      767.18    186.66 o 
  10   5   5      648.85      641.47    171.43 o 
 -12   6   5        0.10       33.25    232.97 o 
 -11   6   5       53.51      161.69    256.54 o 
 -10   6   5       37.71       -7.71    269.89 o 
  -9   6   5      315.61      765.54    272.76 o 
  -8   6   5      227.90      109.00    165.04 o 
  -7   6   5      535.73      341.48    157.20 o 
  -6   6   5      317.97      401.01    182.36 o 
  -5   6   5        2.37      -65.88    185.10 o 
  -4   6   5      119.08      236.72    143.01 o 
  -3   6   5      670.70      689.83    161.55 o 
  -2   6   5      468.27      415.65    156.04 o 
  -1   6   5        4.02      222.30    188.16 o 
   0   6   5      415.41      455.14    181.65 o 
   1   6   5       86.96      113.28    170.18 o 
   2   6   5        8.38      191.78    157.31 o 
   3   6   5        0.02      -43.81    174.75 o 
   4   6   5        0.02       40.24    224.18 o 
   5   6   5       38.21      -89.50    210.09 o 
   6   6   5      185.67      336.73    203.71 o 
   7   6   5      399.87      582.26    240.31 o 
   8   6   5        4.46      -95.17    162.76 o 
   9   6   5       63.00      -86.55    196.72 o 
 -11   7   5      129.50      133.04    299.85 o 
 -10   7   5      554.92      544.96    189.88 o 
  -9   7   5      857.60     1007.70    230.59 o 
  -8   7   5     1350.38     1471.01    204.05 o 
  -7   7   5     1067.15      978.60    205.80 o 
  -6   7   5      789.07      689.45    181.12 o 
  -5   7   5     2080.42     2198.37    190.38 o 
  -4   7   5     2243.94     2391.86    207.65 o 
  -3   7   5     1805.39     1532.56    178.51 o 
  -2   7   5     1523.57     1782.07    248.57 o 
  -1   7   5      417.25      509.66    187.35 o 
   0   7   5     2282.85     2287.61    233.99 o 
   1   7   5     7068.87     6823.15    231.22 o 
   2   7   5     3578.89     3510.65    234.97 o 
   3   7   5     1119.26     1156.11    198.75 o 
   4   7   5      384.18      364.44    195.22 o 
   5   7   5       86.69      164.91    191.21 o 
   6   7   5      823.37     1418.69    328.16 o 
   7   7   5     2202.99     1951.29    296.20 o 
   8   7   5      988.39      722.18    208.21 o 
 -10   8   5       43.76       19.12    172.11 o 
  -9   8   5       59.81      212.45    483.85 o 
  -8   8   5      101.73      294.17    213.40 o 
  -7   8   5       30.22       65.45    216.38 o 
  -6   8   5       24.89      243.69    210.52 o 
  -5   8   5      309.75      401.37    190.77 o 
  -4   8   5        1.78       83.43    188.16 o 
  -3   8   5      642.00      438.80    182.79 o 
  -2   8   5      387.14      207.39    285.82 o 
  -1   8   5        0.86       68.77    174.73 o 
   0   8   5      362.57      355.32    210.70 o 
   1   8   5      346.84      455.63    179.25 o 
   2   8   5       18.43      -93.07    171.25 o 
   3   8   5      470.54      726.24    215.11 o 
   4   8   5      130.06      236.98    201.59 o 
   5   8   5       49.48       -7.29    186.39 o 
   6   8   5      279.61      324.99    159.69 o 
   7   8   5      140.53      226.62    177.18 o 
  -8   9   5      109.60      156.62    215.48 o 
  -7   9   5     1265.14     1432.31    223.25 o 
  -6   9   5     1094.15     1324.74    228.87 o 
  -5   9   5      292.34      276.78    211.25 o 
  -4   9   5      230.34      191.59    184.74 o 
  -3   9   5      348.50      164.42    220.00 o 
  -2   9   5     1199.87     1167.19    270.21 o 
  -1   9   5     2020.88     2050.03    344.33 o 
   0   9   5      885.25      709.18    212.09 o 
   1   9   5      400.21      368.26    204.75 o 
   2   9   5      547.10      430.90    203.11 o 
   3   9   5      620.48      626.76    173.93 o 
   4   9   5      924.41      915.54    176.74 o 
   5   9   5     1166.42      974.61    182.32 o 
  -6  10   5       59.20      196.69    281.70 o 
  -5  10   5      135.70      235.70    217.01 o 
  -4  10   5       62.63       82.27    224.26 o 
  -3  10   5        0.48      -81.32    243.37 o 
  -2  10   5        3.62       55.78    276.84 o 
  -1  10   5       23.97      151.02    235.91 o 
   0  10   5       27.18      123.35    192.15 o 
   1  10   5       49.93      331.48    201.65 o 
   2  10   5       74.34      294.26    212.10 o 
   3  10   5      227.31       69.54    192.44 o 
 -14   0   6     2693.82     2143.14    403.89 o 
 -13   0   6     1056.76     1001.89    271.68 o 
 -12   0   6     1145.78     1055.30    358.55 o 
 -11   0   6      777.86      617.75    211.86 o 
 -10   0   6     2531.17     2663.96    236.39 o 
  -9   0   6    10103.04    10029.81    313.71 o 
  -8   0   6     7077.00     7602.71    290.28 o 
  -7   0   6     3151.38     3331.61    303.67 o 
  -6   0   6     3018.78     2987.21    317.44 o 
  -5   0   6     5848.08     6497.20    296.56 o 
  -4   0   6    10484.58    11128.18    394.30 o 
  -3   0   6    11367.77    11834.74    331.81 o 
  -2   0   6     5560.17     4870.40    276.97 o 
  -1   0   6        9.87      -36.97    297.36 o 
   0   0   6      555.65      600.58    286.57 o 
   1   0   6     4662.11     4613.38    369.20 o 
   2   0   6     6695.35     6560.67    412.48 o 
   3   0   6     2786.25     3043.44    425.49 o 
   4   0   6      612.12      658.96    385.71 o 
   5   0   6      637.98      484.98    392.13 o 
   6   0   6      728.57       69.50    371.36 o 
   7   0   6     1760.46     1621.34    363.74 o 
   8   0   6     1205.56      962.84    239.21 o 
   9   0   6      649.78      736.46    252.12 o 
  10   0   6      668.90      367.70    280.31 o 
  11   0   6      459.28      367.90    275.16 o 
 -14   1   6      152.09      -77.73    261.16 o 
 -13   1   6      253.19      435.64    218.53 o 
 -12   1   6      487.66      498.94    335.47 o 
 -11   1   6        0.32       86.87    163.17 o 
 -10   1   6     1507.38     1355.77    168.48 o 
  -9   1   6      573.26      603.44    156.17 o 
  -8   1   6      133.56      192.28    156.02 o 
  -7   1   6        0.75      123.16    142.28 o 
  -6   1   6     3280.86     3327.05    205.62 o 
  -5   1   6     6598.51     6692.25    239.72 o 
  -4   1   6      408.08      296.88    207.43 o 
  -3   1   6       28.95      122.38    172.02 o 
  -2   1   6      525.84      504.48    171.50 o 
  -1   1   6     2346.68     2303.91    200.75 o 
   0   1   6     4458.95     4484.33    237.23 o 
   1   1   6      636.54      539.78    189.98 o 
   2   1   6      168.17      129.52    188.02 o 
   3   1   6       62.66       66.11    158.37 o 
   4   1   6     2482.22     2410.30    281.00 o 
   5   1   6       28.71       26.54    209.87 o 
   6   1   6      920.95     1230.83    259.79 o 
   7   1   6        0.08       72.62    353.94 o 
   8   1   6      294.47      389.83    166.63 o 
   9   1   6      177.46      304.95    194.29 o 
  10   1   6      190.20      361.28    220.42 o 
  11   1   6       21.20     -140.79    140.79 o 
 -14   2   6       84.23     -184.51    262.69 o 
 -13   2   6      606.99      516.17    464.43 o 
 -12   2   6     1228.06     1550.78    265.23 o 
 -11   2   6      825.98      759.19    212.87 o 
 -10   2   6      672.77      883.19    173.93 o 
  -9   2   6      347.96      317.27    153.55 o 
  -8   2   6      294.68      453.40    162.46 o 
  -7   2   6     2770.77     2807.57    172.67 o 
  -6   2   6     6358.48     6383.76    262.06 o 
  -5   2   6     1992.50     1918.59    171.11 o 
  -4   2   6     2565.87     2694.72    199.05 o 
  -3   2   6     5717.56     6124.89    209.36 o 
  -2   2   6     4978.99     4817.89    183.10 o 
  -1   2   6    17865.69    17200.68    356.09 o 
   0   2   6    14597.13    14312.44    269.19 o 
   1   2   6     3027.48     2949.67    218.37 o 
   2   2   6     2285.97     2246.87    199.28 o 
   3   2   6     4177.70     4316.23    248.11 o 
   4   2   6     7910.94     8410.17    398.90 o 
   5   2   6     8773.06     8585.89    286.23 o 
   6   2   6     2783.42     2850.90    327.21 o 
   7   2   6      294.40      383.69    200.28 o 
   8   2   6      791.88     1152.23    250.39 o 
   9   2   6     1835.79     1530.56    255.91 o 
  10   2   6     1386.52     1235.70    200.75 o 
  11   2   6      867.28      712.76    155.85 o 
 -14   3   6       40.97      206.82    307.41 o 
 -13   3   6       77.18       26.98    205.53 o 
 -12   3   6       38.89     -107.21    254.09 o 
 -11   3   6      411.29      311.87    171.93 o 
 -10   3   6      231.73      165.79    172.00 o 
  -9   3   6        0.13      127.31    138.83 o 
  -8   3   6      302.68      282.35    145.37 o 
  -7   3   6        7.51      181.59    137.24 o 
  -6   3   6      236.44      447.72    164.07 o 
  -5   3   6      413.56      321.05    162.79 o 
  -4   3   6     1523.90     1561.73    174.64 o 
  -3   3   6      275.54      219.54    172.61 o 
  -2   3   6      597.19      530.81    173.25 o 
  -1   3   6        5.49      124.97    152.86 o 
   0   3   6     1959.41     2000.44    182.42 o 
   1   3   6     1603.33     1726.02    173.14 o 
   2   3   6      111.61       27.30    155.00 o 
   3   3   6      248.73      270.29    187.52 o 
   4   3   6      323.01      302.20    255.00 o 
   5   3   6        5.69       -0.11    253.76 o 
   6   3   6      186.12      320.05    201.67 o 
   7   3   6        0.02       -2.31    239.57 o 
   8   3   6      120.68      228.54    199.44 o 
   9   3   6      313.11      368.06    204.52 o 
  10   3   6      318.84      262.34    153.45 o 
 -13   4   6      508.73      507.66    260.12 o 
 -12   4   6      364.80      698.31    306.98 o 
 -11   4   6      961.29      887.49    234.41 o 
 -10   4   6     1591.76     1602.57    216.80 o 
  -9   4   6     3429.45     3510.13    164.29 o 
  -8   4   6     4447.04     4657.25    202.07 o 
  -7   4   6     1110.62     1068.06    175.88 o 
  -6   4   6      368.63      529.75    143.76 o 
  -5   4   6     1522.81     1653.12    179.59 o 
  -4   4   6     4274.98     4655.70    184.85 o 
  -3   4   6     7062.87     7225.49    206.42 o 
  -2   4   6     4259.70     4493.73    171.42 o 
  -1   4   6     1406.83     1284.86    135.12 o 
   0   4   6      637.98      655.35    163.78 o 
   1   4   6     1708.40     1690.77    157.39 o 
   2   4   6     4584.82     4505.22    188.70 o 
   3   4   6     2939.22     2696.00    238.34 o 
   4   4   6     2297.16     2206.98    241.64 o 
   5   4   6     1649.70     1594.78    239.53 o 
   6   4   6      701.85      858.21    225.51 o 
   7   4   6     1836.85     2081.80    284.84 o 
   8   4   6     1581.50     1580.09    196.70 o 
   9   4   6      208.34      160.41    176.60 o 
  10   4   6       71.86      136.63    161.74 o 
 -13   5   6      149.05      371.21    268.43 o 
 -12   5   6       42.88      121.66    263.24 o 
 -11   5   6      159.93      273.05    251.01 o 
 -10   5   6       45.93        3.02    213.63 o 
  -9   5   6        0.04       43.68    178.14 o 
  -8   5   6      790.30      916.22    166.64 o 
  -7   5   6      771.90      659.31    174.21 o 
  -6   5   6        9.57      196.37    141.85 o 
  -5   5   6        1.54       10.30    164.12 o 
  -4   5   6      492.28      384.53    136.62 o 
  -3   5   6       37.68       -1.89    143.54 o 
  -2   5   6     1309.58     1170.65    144.72 o 
  -1   5   6      936.45      817.70    165.55 o 
   0   5   6      106.88      143.45    137.14 o 
   1   5   6       67.80      141.28    175.08 o 
   2   5   6        4.65      -35.75    195.95 o 
   3   5   6      128.12      246.63    172.96 o 
   4   5   6       38.32      320.65    299.44 o 
   5   5   6      109.11      402.67    285.89 o 
   6   5   6       70.91       23.74    270.36 o 
   7   5   6        2.90       -9.47    186.07 o 
   8   5   6       58.43      291.92    232.17 o 
   9   5   6       47.48      125.82    223.52 o 
 -12   6   6     1344.36     1150.99    238.33 o 
 -11   6   6      986.59      648.53    215.89 o 
 -10   6   6      554.81      545.72    226.09 o 
  -9   6   6     1371.11     1400.21    199.20 o 
  -8   6   6     1762.30     1632.67    202.97 o 
  -7   6   6     4003.75     3791.44    189.40 o 
  -6   6   6     5194.38     5616.35    189.34 o 
  -5   6   6      670.57      787.54    131.24 o 
  -4   6   6      129.05      253.34    135.65 o 
  -3   6   6     1369.78     1402.01    172.97 o 
  -2   6   6     1272.05     1407.49    147.60 o 
  -1   6   6     2223.53     2462.94    189.38 o 
   0   6   6     2895.42     2768.51    207.96 o 
   1   6   6      201.33      181.34    167.53 o 
   2   6   6      276.32      293.78    142.18 o 
   3   6   6     1224.06     1197.64    190.33 o 
   4   6   6      611.06      636.17    220.27 o 
   5   6   6     1032.10     1049.53    287.63 o 
   6   6   6      829.77      714.52    242.51 o 
   7   6   6      100.81       25.66    185.25 o 
   8   6   6      162.35      194.98    236.79 o 
   9   6   6      321.42      421.82    206.59 o 
 -11   7   6        9.14     -173.24    173.24 o 
 -10   7   6        8.39     -143.38    158.73 o 
  -9   7   6       12.51      147.14    226.19 o 
  -8   7   6      211.41      197.04    189.03 o 
  -7   7   6      190.22      188.17    169.20 o 
  -6   7   6        2.56      -66.39    150.52 o 
  -5   7   6        2.66      -56.47    177.73 o 
  -4   7   6      207.45      171.58    137.45 o 
  -3   7   6      640.79      645.24    153.43 o 
  -2   7   6      511.26      577.51    158.21 o 
  -1   7   6      254.58      162.21    167.50 o 
   0   7   6       48.86      203.40    167.18 o 
   1   7   6       44.41      201.73    182.58 o 
   2   7   6       80.85      196.47    179.03 o 
   3   7   6      101.81      222.61    167.93 o 
   4   7   6       35.18      100.24    149.87 o 
   5   7   6      182.82      316.21    196.85 o 
   6   7   6      248.87      269.64    167.17 o 
   7   7   6       11.35     -263.48    341.33 o 
   8   7   6        0.01     -217.26    217.26 o 
 -10   8   6      185.98       12.62    203.20 o 
  -9   8   6      391.65      294.68    194.37 o 
  -8   8   6      279.18      596.94    207.07 o 
  -7   8   6      360.47      232.32    197.90 o 
  -6   8   6      241.00      308.72    190.32 o 
  -5   8   6      501.43      536.86    196.86 o 
  -4   8   6     1108.09     1299.62    203.85 o 
  -3   8   6     1044.54      825.44    212.42 o 
  -2   8   6     1715.01     1750.59    282.32 o 
  -1   8   6     1794.74     2025.21    229.82 o 
   0   8   6     1564.38     1624.01    220.27 o 
   1   8   6     2293.31     2045.38    246.20 o 
   2   8   6     1817.24     1871.04    228.38 o 
   3   8   6     1187.60     1134.69    227.21 o 
   4   8   6     1027.17     1167.91    184.73 o 
   5   8   6     1013.25      669.72    217.18 o 
   6   8   6      827.11      528.57    159.69 o 
  -8   9   6        5.70       38.48    177.67 o 
  -7   9   6       51.50      280.45    191.71 o 
  -6   9   6      194.48      134.65    186.89 o 
  -5   9   6      216.03      232.24    173.13 o 
  -4   9   6      175.39      104.68    218.87 o 
  -3   9   6      259.53      376.62    176.84 o 
  -2   9   6      434.65      461.09    307.65 o 
  -1   9   6      221.05      260.30    223.77 o 
   0   9   6        0.04       56.81    225.99 o 
   1   9   6       29.74      158.36    236.25 o 
   2   9   6        1.05      -64.01    246.93 o 
   3   9   6       48.31      356.39    206.28 o 
   4   9   6      106.23      239.60    218.73 o 
   5   9   6       48.03       75.91    198.84 o 
  -5  10   6      718.49      459.33    213.81 o 
  -4  10   6      786.18      598.11    235.03 o 
  -3  10   6      464.46      459.62    275.73 o 
  -2  10   6      352.05      334.28    271.53 o 
  -1  10   6      301.66      410.73    244.57 o 
   0  10   6      119.90      205.37    175.40 o 
   1  10   6      102.59       13.94    178.91 o 
   2  10   6      175.94      414.56    187.20 o 
 -14   1   7      648.86      570.13    346.93 o 
 -13   1   7      686.33      756.40    226.42 o 
 -12   1   7     1342.28     1023.69    134.56 o 
 -11   1   7     2603.34     2423.62    300.74 o 
 -10   1   7     2586.97     2445.64    144.80 o 
  -9   1   7     1177.93     1020.58    159.44 o 
  -8   1   7     2847.31     3149.55    178.00 o 
  -7   1   7     8598.64     8895.79    211.41 o 
  -6   1   7     6466.16     7112.80    211.45 o 
  -5   1   7     8084.34     8455.08    332.45 o 
  -4   1   7     9923.88     9848.39    249.35 o 
  -3   1   7     3221.34     3212.96    175.63 o 
  -2   1   7     2492.66     2220.93    170.07 o 
  -1   1   7     1407.87     1235.49    187.44 o 
   0   1   7     2705.39     2401.46    184.00 o 
   1   1   7     9107.27     9372.25    239.16 o 
   2   1   7     3461.23     3577.94    202.93 o 
   3   1   7      971.43     1038.99    151.59 o 
   4   1   7     1513.37     1425.18    228.82 o 
   5   1   7     1858.64     2002.57    231.00 o 
   6   1   7     1834.22     1688.79    258.26 o 
   7   1   7      807.74      697.52    243.35 o 
   8   1   7      663.48      668.31    317.14 o 
   9   1   7      773.09      743.51    198.14 o 
  10   1   7      376.95      437.61    209.75 o 
 -14   2   7       34.12        6.55    258.40 o 
 -13   2   7      129.27      189.04    210.64 o 
 -12   2   7       99.89      401.57    156.07 o 
 -11   2   7       18.05      -25.88    172.47 o 
 -10   2   7       19.72      -98.56    152.95 o 
  -9   2   7       20.57     -171.64    214.46 o 
  -8   2   7      930.06      975.68    212.62 o 
  -7   2   7       73.13       30.55    164.97 o 
  -6   2   7      155.92       39.95    154.04 o 
  -5   2   7      182.86      381.95    179.23 o 
  -4   2   7      715.81      742.83    154.70 o 
  -3   2   7       75.36      127.33    158.39 o 
  -2   2   7     3710.54     3906.19    187.24 o 
  -1   2   7     1460.67     1609.09    173.45 o 
   0   2   7     1444.44     1596.01    183.82 o 
   1   2   7      706.55      677.61    168.58 o 
   2   2   7      246.98      307.18    173.84 o 
   3   2   7      316.40      339.38    180.33 o 
   4   2   7        5.13     -113.15    205.70 o 
   5   2   7       83.14      -56.11    235.06 o 
   6   2   7        7.95      200.70    219.21 o 
   7   2   7       18.46      -43.17    202.44 o 
   8   2   7        0.77      315.89    239.62 o 
   9   2   7       24.35      159.06    255.34 o 
  10   2   7        2.38       41.03    178.90 o 
 -14   3   7      380.30       93.50    298.95 o 
 -13   3   7      913.98      707.17    265.88 o 
 -12   3   7      234.64      251.63    188.69 o 
 -11   3   7      336.99      217.06    178.16 o 
 -10   3   7      897.67      935.30    161.04 o 
  -9   3   7      876.34     1061.25    160.93 o 
  -8   3   7      739.79      814.05    148.42 o 
  -7   3   7        3.25        2.09    147.10 o 
  -6   3   7      535.70      479.56    150.54 o 
  -5   3   7     2741.57     2917.12    173.73 o 
  -4   3   7      468.67      383.95    138.93 o 
  -3   3   7     2523.82     2283.56    153.94 o 
  -2   3   7     6441.08     6708.47    181.30 o 
  -1   3   7     2814.58     2680.32    191.53 o 
   0   3   7     3158.77     3147.30    160.79 o 
   1   3   7     4910.88     4888.17    184.21 o 
   2   3   7     3748.09     3873.72    182.17 o 
   3   3   7     4890.72     5155.76    226.47 o 
   4   3   7     4217.49     4630.75    249.82 o 
   5   3   7     1323.41     1921.08    473.21 o 
   6   3   7     2146.61     2237.29    237.98 o 
   7   3   7     4152.21     4143.12    282.27 o 
   8   3   7     1891.19     1595.19    217.07 o 
   9   3   7      737.59      765.67    206.90 o 
  10   3   7      423.68      340.90    182.20 o 
 -13   4   7       56.26      197.73    257.76 o 
 -12   4   7        1.69      102.09    205.72 o 
 -11   4   7      119.36      322.48    210.00 o 
 -10   4   7      829.64      874.73    158.66 o 
  -9   4   7       12.95      -84.00    178.10 o 
  -8   4   7      705.42      941.02    163.95 o 
  -7   4   7      330.65      503.20    142.36 o 
  -6   4   7      152.96      175.39    168.12 o 
  -5   4   7      170.88      259.24    164.71 o 
  -4   4   7      137.78      156.25    149.16 o 
  -3   4   7      333.76      212.91    138.35 o 
  -2   4   7     5142.55     5426.94    163.38 o 
  -1   4   7     2013.94     2092.29    154.80 o 
   0   4   7        6.14      207.89    146.12 o 
   1   4   7      345.91      343.14    167.20 o 
   2   4   7     1124.15     1299.22    161.88 o 
   3   4   7      105.40      287.25    208.16 o 
   4   4   7       33.10      461.48    205.03 o 
   5   4   7        4.33      -11.55    185.44 o 
   6   4   7       27.75      252.86    200.30 o 
   7   4   7       20.35     -481.71    557.61 o 
   8   4   7       45.08      242.87    317.71 o 
   9   4   7        1.32      360.03    198.43 o 
 -13   5   7      804.63      856.44    288.86 o 
 -12   5   7     1921.66     1755.23    233.25 o 
 -11   5   7     2595.67     2608.34    205.47 o 
 -10   5   7     1257.73     1172.53    233.28 o 
  -9   5   7     1061.54     1007.82    168.71 o 
  -8   5   7     3051.78     3271.37    170.77 o 
  -7   5   7     3388.14     3844.48    170.81 o 
  -6   5   7     4026.54     4109.67    192.75 o 
  -5   5   7     6514.96     6870.13    213.95 o 
  -4   5   7     3307.98     3488.43    180.51 o 
  -3   5   7      656.46      756.24    153.26 o 
  -2   5   7     2152.09     2158.98    161.00 o 
  -1   5   7     7988.06     8055.01    217.69 o 
   0   5   7     5797.01     6050.72    236.75 o 
   1   5   7      601.15      608.42    166.88 o 
   2   5   7      261.42      411.34    150.83 o 
   3   5   7      408.61      368.07    193.18 o 
   4   5   7      475.84      658.05    204.55 o 
   5   5   7      881.17      554.13    262.18 o 
   6   5   7      611.47      504.04    218.65 o 
   7   5   7      106.79      418.67    234.40 o 
   8   5   7        9.87      -61.16    185.43 o 
   9   5   7       28.68      128.32    180.00 o 
 -12   6   7       34.96      111.51    307.58 o 
 -11   6   7       10.09      -40.00    264.07 o 
 -10   6   7      744.50      691.46    165.34 o 
  -9   6   7      341.15      430.38    174.17 o 
  -8   6   7      104.25      -54.57    128.10 o 
  -7   6   7      184.38      239.26    130.92 o 
  -6   6   7      125.52      263.48    138.35 o 
  -5   6   7       69.76      178.12    141.00 o 
  -4   6   7       15.35       38.38    150.09 o 
  -3   6   7      329.22      279.24    158.23 o 
  -2   6   7     1981.49     2090.57    161.35 o 
  -1   6   7      802.35      988.18    160.05 o 
   0   6   7      287.15      307.86    155.46 o 
   1   6   7       58.88       42.74    172.70 o 
   2   6   7      282.58      173.73    167.65 o 
   3   6   7      190.77      231.07    168.76 o 
   4   6   7      538.25      549.77    173.99 o 
   5   6   7      211.14       16.75    206.31 o 
   6   6   7      150.06      113.33    201.46 o 
   7   6   7      186.68      132.31    237.80 o 
   8   6   7        3.05       45.72    185.33 o 
 -11   7   7       70.65       55.83    190.65 o 
 -10   7   7      512.35      292.68    224.79 o 
  -9   7   7      743.59      591.15    193.67 o 
  -8   7   7      592.88      511.37    167.14 o 
  -7   7   7      721.71      661.41    168.71 o 
  -6   7   7      369.92      460.36    149.47 o 
  -5   7   7      285.37      390.24    142.34 o 
  -4   7   7     1024.44     1137.32    147.89 o 
  -3   7   7     1946.92     1973.84    174.92 o 
  -2   7   7     1878.20     2026.88    203.30 o 
  -1   7   7      441.68      546.16    163.30 o 
   0   7   7      366.51      454.76    192.80 o 
   1   7   7     1837.00     1643.10    167.99 o 
   2   7   7     2213.51     2181.37    193.43 o 
   3   7   7     1739.38     1836.17    203.45 o 
   4   7   7      996.38     1136.27    174.59 o 
   5   7   7      455.13      545.22    234.83 o 
   6   7   7      485.00      292.40    245.32 o 
   7   7   7      707.61      363.51    220.84 o 
 -10   8   7        4.35      182.59    243.88 o 
  -9   8   7        2.10      -82.91    196.62 o 
  -8   8   7       17.78      -62.62    175.49 o 
  -7   8   7       11.06      150.68    179.00 o 
  -6   8   7       23.05      -58.22    190.02 o 
  -5   8   7        0.08       92.24    160.59 o 
  -4   8   7       43.19      290.66    206.16 o 
  -3   8   7       21.84       48.81    203.83 o 
  -2   8   7      171.34      410.25    255.74 o 
  -1   8   7       22.70       82.14    209.80 o 
   0   8   7      295.52       29.43    211.17 o 
   1   8   7       54.06       95.91    179.01 o 
   2   8   7       34.47      254.10    214.76 o 
   3   8   7      178.01      125.81    266.12 o 
   4   8   7      429.12      371.73    168.00 o 
   5   8   7       17.95      209.65    199.36 o 
   6   8   7      159.59       31.18    179.42 o 
  -8   9   7      136.19      -21.06    192.78 o 
  -7   9   7      557.58      437.26    186.18 o 
  -6   9   7      829.46      746.83    202.71 o 
  -5   9   7      722.79      685.50    226.97 o 
  -4   9   7      228.69      -21.08    186.33 o 
  -3   9   7      220.35      316.90    281.82 o 
  -2   9   7      679.71      713.26    265.33 o 
  -1   9   7      630.74      220.25    207.65 o 
   0   9   7      847.34      689.31    184.26 o 
   1   9   7      840.47      700.29    207.02 o 
   2   9   7       54.69      437.27    252.44 o 
   3   9   7      106.07      127.54    221.79 o 
   4   9   7      889.71      328.08    234.58 o 
  -5  10   7      243.08      369.21    206.19 o 
  -4  10   7      348.79      382.69    312.00 o 
  -3  10   7      150.16      178.92    303.16 o 
  -2  10   7       30.56        1.89    275.41 o 
  -1  10   7       60.93      144.08    298.41 o 
   0  10   7       43.21       87.00    220.97 o 
   1  10   7      210.35      150.09    247.47 o 
 -14   0   8     1500.26     1382.37    316.23 o 
 -13   0   8     1522.14     1444.64    196.23 o 
 -12   0   8     2473.91     2196.90    271.46 o 
 -11   0   8      248.59      -10.94    196.23 o 
 -10   0   8      675.34      897.64    203.57 o 
  -9   0   8     8314.88     9198.82    336.29 o 
  -8   0   8     7566.06     7645.17    325.49 o 
  -7   0   8     6885.28     6913.90    388.13 o 
  -6   0   8     5593.30     5386.72    277.20 o 
  -5   0   8     3458.29     3527.39    320.74 o 
  -4   0   8    15578.67    16783.23    704.11 o 
  -3   0   8    18346.28    17705.91    562.03 o 
  -2   0   8     5733.42     5603.83    238.70 o 
  -1   0   8     3336.50     3273.71    271.32 o 
   0   0   8     2931.87     2771.78    255.03 o 
   1   0   8     4682.41     4311.32    320.80 o 
   2   0   8     9039.28     9038.93    282.09 o 
   3   0   8    10982.93    10630.74   1096.80 o 
   4   0   8     2966.49     3004.60    590.20 o 
   5   0   8      128.45      102.38    255.93 o 
   6   0   8       52.63      191.11    231.55 o 
   7   0   8      416.40      665.42    234.86 o 
   8   0   8     1078.58     1374.44    257.48 o 
   9   0   8      850.58      899.60    375.22 o 
  10   0   8       97.54      104.96    373.97 o 
 -14   1   8       72.60      605.89    534.95 o 
 -13   1   8      672.14      523.34    160.76 o 
 -12   1   8      711.38      764.71    141.53 o 
 -11   1   8      793.25      823.51    161.44 o 
 -10   1   8       30.47      307.73    156.35 o 
  -9   1   8      406.40      629.55    146.18 o 
  -8   1   8      630.79      853.59    189.20 o 
  -7   1   8     2246.75     2211.85    183.09 o 
  -6   1   8      432.26      444.82    197.11 o 
  -5   1   8      137.67      219.35    167.98 o 
  -4   1   8      583.72      776.63    153.85 o 
  -3   1   8     1633.93     1646.74    160.90 o 
  -2   1   8       19.55       38.68    133.01 o 
  -1   1   8       99.48       13.92    139.58 o 
   0   1   8     2175.37     2275.86    161.98 o 
   1   1   8     3857.97     4054.11    190.93 o 
   2   1   8     2487.90     2659.62    178.70 o 
   3   1   8       71.91      -35.15    155.53 o 
   4   1   8     1060.64     1001.85    173.19 o 
   5   1   8        0.19      126.48    208.13 o 
   6   1   8     1600.25     1825.65    602.55 o 
   7   1   8      492.05      436.36    206.10 o 
   8   1   8        0.02     -170.06    170.06 o 
   9   1   8        5.27      270.47    254.83 o 
  10   1   8        8.56       47.19    422.16 o 
 -14   2   8      258.92      193.76    214.61 o 
 -13   2   8      516.54      505.92    215.35 o 
 -12   2   8     1155.47     1054.68    180.81 o 
 -11   2   8     2131.40     1976.37    232.69 o 
 -10   2   8     1829.39     1954.37    162.43 o 
  -9   2   8      454.33      494.37    174.76 o 
  -8   2   8      223.62      302.96    148.30 o 
  -7   2   8     1058.60     1122.31    173.57 o 
  -6   2   8     2324.44     2176.42    170.26 o 
  -5   2   8     2437.28     2504.24    149.89 o 
  -4   2   8      861.17      599.00    144.61 o 
  -3   2   8      273.64      328.66    148.10 o 
  -2   2   8     1423.61     1337.59    152.61 o 
  -1   2   8     4185.83     4397.48    158.59 o 
   0   2   8     3136.33     3020.19    177.30 o 
   1   2   8     3015.16     2967.51    145.27 o 
   2   2   8     3248.39     3377.83    176.22 o 
   3   2   8      762.98      858.16    155.67 o 
   4   2   8     1337.67     1261.88    208.13 o 
   5   2   8     4684.63     5265.19    288.91 o 
   6   2   8     2929.67     3184.98    234.18 o 
   7   2   8     1080.45      984.25    202.57 o 
   8   2   8      721.99      820.65    252.28 o 
   9   2   8      489.58      705.40    243.72 o 
  10   2   8      855.57      734.86    225.79 o 
 -14   3   8       43.04       42.13    270.46 o 
 -13   3   8      210.59      -64.94    205.43 o 
 -12   3   8       44.01       68.09    140.99 o 
 -11   3   8        0.45      139.89    140.27 o 
 -10   3   8       35.00       81.35    144.17 o 
  -9   3   8       44.16      225.60    139.21 o 
  -8   3   8       33.76      -36.18    150.36 o 
  -7   3   8      313.70      144.05    159.11 o 
  -6   3   8      132.10      175.92    153.77 o 
  -5   3   8      264.83       28.32    134.39 o 
  -4   3   8      596.09      587.53    160.30 o 
  -3   3   8        0.20      118.34    145.41 o 
  -2   3   8      998.35      936.81    122.40 o 
  -1   3   8        3.02      142.37    152.28 o 
   0   3   8      810.41      691.94    155.79 o 
   1   3   8      181.60       95.34    148.91 o 
   2   3   8      295.50      446.08    136.70 o 
   3   3   8      183.09      162.69    208.76 o 
   4   3   8       14.24       74.95    170.06 o 
   5   3   8       17.44       42.80    194.16 o 
   6   3   8      219.71      222.78    183.18 o 
   7   3   8      385.52      390.02    199.24 o 
   8   3   8        7.07     -215.99    236.17 o 
   9   3   8      138.01      401.04    246.19 o 
 -13   4   8      485.59      253.28    259.40 o 
 -12   4   8      133.11      107.13    200.94 o 
 -11   4   8      166.28      203.19    146.61 o 
 -10   4   8     1406.46     1661.32    167.71 o 
  -9   4   8     4213.88     4165.32    178.52 o 
  -8   4   8     3957.61     4399.19    188.94 o 
  -7   4   8     1583.55     1367.75    169.30 o 
  -6   4   8      995.93     1195.48    147.68 o 
  -5   4   8      574.53      729.44    143.81 o 
  -4   4   8     2803.69     2497.43    293.33 o 
  -3   4   8     9899.62    10063.80    217.83 o 
  -2   4   8     4517.84     4944.62    193.38 o 
  -1   4   8     2072.20     2004.91    143.03 o 
   0   4   8     2279.07     2231.06    177.12 o 
   1   4   8      372.45      316.83    173.94 o 
   2   4   8     1574.10     1777.51    145.97 o 
   3   4   8     3363.58     3400.28    208.87 o 
   4   4   8     1108.49     1133.54    220.24 o 
   5   4   8      607.71      435.71    248.03 o 
   6   4   8      740.33      603.03    249.13 o 
   7   4   8     1029.78     1156.51    260.31 o 
   8   4   8     1304.49     1295.91    216.04 o 
   9   4   8      806.95      754.96    197.22 o 
 -13   5   8       12.87       75.88    272.27 o 
 -12   5   8        1.06      113.27    198.56 o 
 -11   5   8      150.68      269.26    180.74 o 
 -10   5   8      135.55      136.23    173.86 o 
  -9   5   8       32.34      187.16    139.61 o 
  -8   5   8       19.95      134.65    145.81 o 
  -7   5   8      534.84      822.64    138.54 o 
  -6   5   8       81.34        8.71    151.15 o 
  -5   5   8      646.92      488.78    144.27 o 
  -4   5   8     1180.99     1056.57    155.92 o 
  -3   5   8        0.50       44.97    123.13 o 
  -2   5   8     1071.59     1111.80    140.85 o 
  -1   5   8      900.61      868.66    149.57 o 
   0   5   8      312.44      429.51    143.64 o 
   1   5   8      102.85       90.99    124.15 o 
   2   5   8      131.80      181.95    145.24 o 
   3   5   8       31.17      110.14    154.51 o 
   4   5   8       63.77       93.36    162.91 o 
   5   5   8      221.66       -6.63    196.61 o 
   6   5   8        8.65     -185.97    249.29 o 
   7   5   8       95.20      -68.89    206.61 o 
   8   5   8        1.28       57.00    258.62 o 
 -12   6   8      464.63      489.66    267.83 o 
 -11   6   8      910.37      689.23    170.21 o 
 -10   6   8     1247.25      949.72    179.01 o 
  -9   6   8     1209.10     1285.88    138.92 o 
  -8   6   8      823.97      931.43    231.27 o 
  -7   6   8     1754.55     1654.79    150.25 o 
  -6   6   8     3454.80     3328.03    164.55 o 
  -5   6   8     4139.00     4516.05    183.78 o 
  -4   6   8     3568.84     3792.36    174.53 o 
  -3   6   8     1472.15     1691.70    177.26 o 
  -2   6   8     1366.03     1446.98    152.55 o 
  -1   6   8     2682.11     3010.36    179.40 o 
   0   6   8     2650.78     2915.85    190.49 o 
   1   6   8     1777.09     1911.64    178.04 o 
   2   6   8      697.09      810.46    151.72 o 
   3   6   8      316.26      502.93    165.06 o 
   4   6   8     1126.40     1040.01    204.62 o 
   5   6   8     1651.53     1840.58    214.23 o 
   6   6   8      323.07      618.58    323.49 o 
   7   6   8       62.98       28.65    222.23 o 
 -11   7   8       86.24      345.67    187.99 o 
 -10   7   8      494.22      254.34    201.46 o 
  -9   7   8       29.73      148.13    164.29 o 
  -8   7   8        0.42       36.44    159.23 o 
  -7   7   8        1.97      -31.45    144.25 o 
  -6   7   8       12.00      131.55    132.69 o 
  -5   7   8       85.27      -39.29    135.23 o 
  -4   7   8       18.41      205.72    133.14 o 
  -3   7   8        1.24      123.80    156.02 o 
  -2   7   8       20.52      178.42    155.28 o 
  -1   7   8      267.32      274.80    157.40 o 
   0   7   8      606.10      682.58    160.50 o 
   1   7   8       23.80      119.94    161.46 o 
   2   7   8       22.71      154.02    144.27 o 
   3   7   8      298.48      272.59    165.87 o 
   4   7   8      350.16      408.24    219.19 o 
   5   7   8       64.04      203.08    218.12 o 
   6   7   8       12.26       92.05    203.71 o 
  -9   8   8      259.94      403.82    181.06 o 
  -8   8   8      132.66      267.54    186.94 o 
  -7   8   8      148.77      132.43    147.74 o 
  -6   8   8      127.44      124.19    162.47 o 
  -5   8   8       53.57      200.59    158.01 o 
  -4   8   8      267.79      389.86    176.21 o 
  -3   8   8      519.49      719.71    217.57 o 
  -2   8   8      437.53      556.62    179.86 o 
  -1   8   8      164.73       78.00    150.73 o 
   0   8   8       68.88      134.80    161.44 o 
   1   8   8      374.17      445.39    179.29 o 
   2   8   8     1046.36      651.46    199.68 o 
   3   8   8     1185.31      986.16    191.21 o 
   4   8   8      641.76      475.85    206.65 o 
   5   8   8      507.95      536.17    162.29 o 
  -7   9   8       56.47        2.55    167.63 o 
  -6   9   8        4.33      -99.21    170.91 o 
  -5   9   8       26.34      323.90    213.50 o 
  -4   9   8      147.44      330.32    214.68 o 
  -3   9   8      127.59      109.95    278.45 o 
  -2   9   8        5.17      119.83    261.50 o 
  -1   9   8       27.98     -108.14    183.95 o 
   0   9   8       67.35      -86.11    212.86 o 
   1   9   8       55.21       93.40    228.67 o 
   2   9   8      153.17       67.32    243.41 o 
   3   9   8      221.29      261.64    195.78 o 
  -3  10   8      753.61      693.53    312.45 o 
  -2  10   8      519.34      456.79    285.95 o 
  -1  10   8      801.76      773.47    326.47 o 
 -14   1   9      598.61      597.01    218.00 o 
 -13   1   9      723.47      739.74    153.03 o 
 -12   1   9     1137.64     1118.56    148.71 o 
 -11   1   9     1737.90     1886.17    165.22 o 
 -10   1   9      667.45      657.96    134.62 o 
  -9   1   9       89.25      156.97    143.51 o 
  -8   1   9     1533.26     1761.60    176.78 o 
  -7   1   9     7320.34     7405.35    351.58 o 
  -6   1   9     7162.61     7294.43    195.81 o 
  -5   1   9     5516.24     5425.85    171.78 o 
  -4   1   9     5461.31     5559.78    179.51 o 
  -3   1   9     2954.26     2983.26    167.74 o 
  -2   1   9     3441.43     3351.45    246.15 o 
  -1   1   9     4711.33     4671.02    189.28 o 
   0   1   9     5954.47     6128.90    179.38 o 
   1   1   9     6721.07     6969.15    178.00 o 
   2   1   9     1898.68     1867.81    167.64 o 
   3   1   9     1419.89     1504.68    156.46 o 
   4   1   9     2716.78     2656.56    156.88 o 
   5   1   9     1001.90     1130.32    207.38 o 
   6   1   9      642.05      842.61    197.99 o 
   7   1   9      946.76     1253.81    206.62 o 
   8   1   9      780.19      843.14    253.73 o 
   9   1   9      538.74      447.02    206.92 o 
 -14   2   9      119.93       10.47    193.92 o 
 -13   2   9       78.83        7.17    143.10 o 
 -12   2   9        4.08      -32.49    174.78 o 
 -11   2   9      226.20      242.79    132.86 o 
 -10   2   9      329.11      236.79    156.88 o 
  -9   2   9      458.93      713.10    143.61 o 
  -8   2   9       38.48     -133.59    138.89 o 
  -7   2   9      205.07      164.72    168.17 o 
  -6   2   9      328.05      374.03    173.27 o 
  -5   2   9      410.30      337.20    138.36 o 
  -4   2   9        0.22      135.72    139.11 o 
  -3   2   9      150.70      147.66    124.32 o 
  -2   2   9      153.68      241.44    159.02 o 
  -1   2   9       35.05       50.43    134.86 o 
   0   2   9      112.24      181.06    124.51 o 
   1   2   9       42.06       47.38    143.55 o 
   2   2   9        3.18      262.12    161.25 o 
   3   2   9      601.69      815.42    147.08 o 
   4   2   9      286.21      235.62    165.14 o 
   5   2   9      125.43      466.65    189.43 o 
   6   2   9       84.17      403.28    200.04 o 
   7   2   9       19.02      448.46    215.94 o 
   8   2   9      124.87      163.97    203.13 o 
   9   2   9      136.93      246.16    216.18 o 
 -14   3   9      853.79      788.83    202.60 o 
 -13   3   9     1417.99     1408.86    157.43 o 
 -12   3   9     1325.75     1335.56    170.40 o 
 -11   3   9     1009.21      950.91    161.99 o 
 -10   3   9     1075.25     1082.08    164.74 o 
  -9   3   9     3049.61     3387.93    192.57 o 
  -8   3   9     4212.70     4272.89    186.24 o 
  -7   3   9      389.62      678.69    139.93 o 
  -6   3   9      126.29      105.12    139.18 o 
  -5   3   9      838.64      954.82    150.19 o 
  -4   3   9       45.54      105.07    138.28 o 
  -3   3   9     1238.11     1339.39    127.50 o 
  -2   3   9     3714.69     3899.97    164.22 o 
  -1   3   9     1295.38     1322.75    160.32 o 
   0   3   9      484.33      622.38    145.26 o 
   1   3   9      265.31      325.90    146.12 o 
   2   3   9      743.58      859.57    137.68 o 
   3   3   9     1083.83     1127.17    179.57 o 
   4   3   9      624.79      389.30    199.55 o 
   5   3   9     1237.18     1322.15    246.68 o 
   6   3   9     1865.25     1547.23    359.10 o 
   7   3   9      995.64      919.52    350.74 o 
   8   3   9      542.94      270.96    203.86 o 
   9   3   9      686.47      574.71    265.07 o 
 -13   4   9      101.03      162.41    198.49 o 
 -12   4   9        3.91       37.92    155.15 o 
 -11   4   9      176.53      112.58    158.15 o 
 -10   4   9      349.79      464.43    140.95 o 
  -9   4   9      302.91      448.29    160.50 o 
  -8   4   9      448.55      401.63    135.77 o 
  -7   4   9       73.47      154.00    160.07 o 
  -6   4   9       68.99      255.99    132.01 o 
  -5   4   9      464.68      685.22    133.54 o 
  -4   4   9      484.53      587.87    137.63 o 
  -3   4   9      483.40      650.52    159.54 o 
  -2   4   9       35.78      -83.99    152.09 o 
  -1   4   9     1540.55     1377.60    144.81 o 
   0   4   9     1492.69     1489.63    144.66 o 
   1   4   9        0.50        4.19    148.78 o 
   2   4   9        2.55      189.44    136.84 o 
   3   4   9      236.79      370.61    163.56 o 
   4   4   9      447.36      439.91    177.25 o 
   5   4   9      399.57      379.05    202.40 o 
   6   4   9      169.25      255.54    207.37 o 
   7   4   9        3.26     -103.03    286.30 o 
   8   4   9        0.07     -120.83    235.29 o 
 -13   5   9      261.73      158.37    375.55 o 
 -12   5   9      104.24      178.47    172.27 o 
 -11   5   9     1156.42      860.98    170.49 o 
 -10   5   9     3014.74     3077.51    177.10 o 
  -9   5   9     1080.89     1076.17    131.67 o 
  -8   5   9      866.15      832.80    149.31 o 
  -7   5   9     1578.49     1577.79    142.78 o 
  -6   5   9     2776.37     2918.81    166.64 o 
  -5   5   9     5572.06     5521.59    173.80 o 
  -4   5   9     3706.93     3755.15    229.22 o 
  -3   5   9     1826.81     1580.55    121.71 o 
  -2   5   9     3374.63     3723.14    169.35 o 
  -1   5   9     4803.17     4759.35    173.60 o 
   0   5   9     5183.12     4983.02    169.63 o 
   1   5   9     3659.43     3754.48    168.08 o 
   2   5   9     1779.71     1955.34    156.11 o 
   3   5   9     1295.19     1420.80    187.09 o 
   4   5   9     1234.21     1302.78    167.57 o 
   5   5   9     1442.93     1441.98    221.07 o 
   6   5   9     1415.00     1297.31    210.56 o 
   7   5   9      672.71      823.45    218.16 o 
   8   5   9       25.47     -253.45    264.23 o 
 -12   6   9        3.73     -127.20    173.46 o 
 -11   6   9       60.90     -154.43    187.10 o 
 -10   6   9      634.28      647.99    147.17 o 
  -9   6   9      389.22      366.38    132.77 o 
  -8   6   9       92.17      383.02    140.22 o 
  -7   6   9      107.26       82.18    136.85 o 
  -6   6   9        0.87      -66.75    139.29 o 
  -5   6   9      160.01      113.37    134.44 o 
  -4   6   9      625.59      834.74    161.57 o 
  -3   6   9      126.92      134.38    136.07 o 
  -2   6   9       12.06      124.09    141.97 o 
  -1   6   9      860.58      787.64    133.42 o 
   0   6   9      402.25      436.87    137.69 o 
   1   6   9      232.31      255.13    137.28 o 
   2   6   9       41.42       19.75    160.80 o 
   3   6   9      256.41      471.86    157.81 o 
   4   6   9      482.34      261.23    195.76 o 
   5   6   9      218.02      114.82    227.36 o 
   6   6   9        6.54     -219.00    219.00 o 
   7   6   9       29.03      336.74    280.61 o 
 -11   7   9      171.52      164.80    231.74 o 
 -10   7   9       73.58      329.17    187.41 o 
  -9   7   9      701.32      618.61    189.55 o 
  -8   7   9     1297.60     1356.83    175.28 o 
  -7   7   9      703.28      671.15    133.84 o 
  -6   7   9      420.84      374.96    143.81 o 
  -5   7   9      433.48      495.91    158.02 o 
  -4   7   9      714.85      604.66    158.69 o 
  -3   7   9     1217.77     1115.36    162.28 o 
  -2   7   9      889.82      968.17    145.68 o 
  -1   7   9       37.58      -47.44    168.88 o 
   0   7   9       36.20       82.65    158.07 o 
   1   7   9      727.46      625.31    164.56 o 
   2   7   9     1036.76      949.01    173.80 o 
   3   7   9     1475.43     1204.65    186.29 o 
   4   7   9      915.40      774.42    229.32 o 
   5   7   9      104.60       87.53    187.57 o 
   6   7   9      113.23      -21.15    265.68 o 
  -9   8   9      126.51      244.91    165.58 o 
  -8   8   9        3.99       45.60    164.16 o 
  -7   8   9       16.36      209.96    160.88 o 
  -6   8   9      126.16      165.10    150.13 o 
  -5   8   9       37.84       66.71    140.82 o 
  -4   8   9       15.82      -53.97    158.40 o 
  -3   8   9        1.10      -65.20    203.01 o 
  -2   8   9        3.48      142.73    151.42 o 
  -1   8   9        0.24      -21.13    178.92 o 
   0   8   9        0.51       95.41    159.11 o 
   1   8   9       40.23      -86.81    192.40 o 
   2   8   9       95.28       55.58    173.17 o 
   3   8   9       85.84       16.75    180.64 o 
   4   8   9      208.28      132.46    157.08 o 
  -7   9   9      433.50      396.05    189.05 o 
  -6   9   9      651.88      428.80    222.88 o 
  -5   9   9      793.54      436.50    216.88 o 
  -4   9   9      753.67      574.66    264.32 o 
  -3   9   9      187.53      331.65    290.92 o 
  -2   9   9       60.93      283.22    278.34 o 
  -1   9   9      464.03      470.91    219.28 o 
   0   9   9      959.30      860.27    206.15 o 
   1   9   9      704.34      685.97    193.66 o 
   2   9   9      131.10     -108.54    264.73 o 
 -14   0  10      705.84      798.78    262.27 o 
 -13   0  10     1045.55      751.51    187.05 o 
 -12   0  10      279.79      280.87    210.71 o 
 -11   0  10       38.54     -243.38    243.38 o 
 -10   0  10       29.29     -225.07    274.09 o 
  -9   0  10      623.38      789.20    212.91 o 
  -8   0  10     3684.63     3988.06    247.43 o 
  -7   0  10     8541.91     8709.28    286.62 o 
  -6   0  10     4001.14     3645.53    198.83 o 
  -5   0  10     1543.01     1587.01    226.01 o 
  -4   0  10     4534.32     4408.80    208.31 o 
  -3   0  10     4170.34     4000.63    223.26 o 
  -2   0  10     6042.03     6238.01    347.81 o 
  -1   0  10     7491.12     7759.05    397.04 o 
   0   0  10     2778.85     2696.58    230.09 o 
   1   0  10     3496.03     3554.72    222.55 o 
   2   0  10     8454.05     8891.13    657.15 o 
   3   0  10     7989.94     8145.62    579.24 o 
   4   0  10     4560.31     4920.28    304.01 o 
   5   0  10     1451.07     1345.85    251.66 o 
   6   0  10      368.38      776.22    317.59 o 
   7   0  10      644.99      471.03    253.72 o 
   8   0  10     1457.92     1166.50    272.60 o 
   9   0  10     1089.93      927.79    430.20 o 
 -14   1  10      208.05      208.35    140.63 o 
 -13   1  10       42.29       21.49    177.36 o 
 -12   1  10      479.56      392.12    228.96 o 
 -11   1  10      237.44      314.34    157.06 o 
 -10   1  10        6.91       93.03    174.78 o 
  -9   1  10      165.68      100.62    157.70 o 
  -8   1  10      297.90      273.74    143.72 o 
  -7   1  10      137.32      -29.61    128.84 o 
  -6   1  10     2653.49     2727.71    169.70 o 
  -5   1  10     1286.30     1187.29    132.06 o 
  -4   1  10        4.58       21.68    134.33 o 
  -3   1  10      947.48     1065.55    139.99 o 
  -2   1  10      831.13      973.46    138.05 o 
  -1   1  10      566.72      459.49    119.98 o 
   0   1  10      838.01      730.53    135.50 o 
   1   1  10      506.25      704.21    132.14 o 
   2   1  10     2304.19     2429.04    165.15 o 
   3   1  10      201.19      218.24    158.74 o 
   4   1  10       91.97     -112.44    170.12 o 
   5   1  10      101.07      132.51    238.67 o 
   6   1  10       11.94     -151.77    248.56 o 
   7   1  10      344.49      426.70    201.06 o 
   8   1  10      884.33      759.35    216.53 o 
   9   1  10       26.89      236.10    260.80 o 
 -14   2  10      354.74      336.73    147.11 o 
 -13   2  10      198.30      145.26    144.94 o 
 -12   2  10     1723.20     1669.04    158.09 o 
 -11   2  10     2383.61     2368.93    152.03 o 
 -10   2  10     3803.18     3657.46    166.40 o 
  -9   2  10     4869.30     4665.73    204.22 o 
  -8   2  10      766.50      759.50    164.14 o 
  -7   2  10      297.66      372.75    138.47 o 
  -6   2  10     3482.14     3406.53    186.25 o 
  -5   2  10     5081.73     5440.07    200.74 o 
  -4   2  10     2900.94     2985.49    148.07 o 
  -3   2  10      718.64      574.71    135.26 o 
  -2   2  10       43.00       56.71    141.71 o 
  -1   2  10     1162.44     1169.61    142.55 o 
   0   2  10     2950.08     2913.57    153.05 o 
   1   2  10     1770.72     1968.20    135.40 o 
   2   2  10      645.53      505.27    136.91 o 
   3   2  10       93.87      390.07    150.97 o 
   4   2  10      190.16      313.51    194.27 o 
   5   2  10      947.17     1188.02    243.04 o 
   6   2  10     1579.75     1562.72    211.73 o 
   7   2  10     1059.75     1050.70    241.07 o 
   8   2  10      238.43      245.26    178.00 o 
 -14   3  10       47.56      136.09    408.69 o 
 -13   3  10       26.15      102.40    136.63 o 
 -12   3  10      593.61      616.36    234.65 o 
 -11   3  10      268.92      494.88    178.39 o 
 -10   3  10        8.58       76.17    124.38 o 
  -9   3  10      265.15      303.77    134.61 o 
  -8   3  10       88.38       19.62    140.37 o 
  -7   3  10      781.92     1031.29    147.61 o 
  -6   3  10     2123.19     2250.98    165.83 o 
  -5   3  10      127.00      127.62    139.55 o 
  -4   3  10      931.00      924.59    147.36 o 
  -3   3  10      229.62      393.88    138.53 o 
  -2   3  10      140.86      269.15    135.89 o 
  -1   3  10       17.79      -78.17    144.49 o 
   0   3  10      372.48      404.81    130.33 o 
   1   3  10      468.54      517.98    120.54 o 
   2   3  10      213.44      473.41    144.80 o 
   3   3  10       78.67       33.53    145.57 o 
   4   3  10       66.65      118.59    174.72 o 
   5   3  10        4.96      -37.24    198.59 o 
   6   3  10       25.38      243.21    245.21 o 
   7   3  10      381.68      268.54    248.01 o 
   8   3  10      246.30      148.40    201.62 o 
 -13   4  10      828.40      651.34    166.01 o 
 -12   4  10      627.84      626.61    147.87 o 
 -11   4  10      475.19      104.99    202.05 o 
 -10   4  10     1309.53     1289.93    135.25 o 
  -9   4  10     1448.08     1329.37    145.24 o 
  -8   4  10     1829.83     2104.62    171.04 o 
  -7   4  10     2091.21     1950.72    157.07 o 
  -6   4  10      502.79      634.91    165.82 o 
  -5   4  10      114.37      295.95    138.89 o 
  -4   4  10     1900.18     1917.76    152.64 o 
  -3   4  10     7926.69     7894.22    210.99 o 
  -2   4  10     6391.34     6492.73    180.65 o 
  -1   4  10     2285.28     2192.98    172.65 o 
   0   4  10      750.88      721.17    146.63 o 
   1   4  10      275.18      304.16    131.81 o 
   2   4  10     1545.05     1653.78    150.69 o 
   3   4  10     2228.37     2517.22    191.56 o 
   4   4  10     1330.61     1222.14    178.86 o 
   5   4  10      940.72      795.17    262.19 o 
   6   4  10      136.14      125.45    416.61 o 
   7   4  10      217.35       81.79    200.21 o 
   8   4  10      916.84      830.29    325.70 o 
 -12   5  10       11.89      244.35    153.14 o 
 -11   5  10       13.38      108.03    153.97 o 
 -10   5  10       42.59       10.38    142.58 o 
  -9   5  10      235.89       89.08    145.59 o 
  -8   5  10       23.80       15.45    141.29 o 
  -7   5  10      128.65      148.88    143.42 o 
  -6   5  10       65.17       81.27    133.13 o 
  -5   5  10       21.66        4.09    114.23 o 
  -4   5  10      752.52      792.37    149.33 o 
  -3   5  10      548.87      684.95    131.51 o 
  -2   5  10       58.66      -31.04    159.82 o 
  -1   5  10       49.71      333.72    158.48 o 
   0   5  10       20.56      125.21    156.06 o 
   1   5  10       16.69       41.43    151.36 o 
   2   5  10       82.71       79.04    145.40 o 
   3   5  10       14.51      -77.04    144.23 o 
   4   5  10      126.98      131.13    141.49 o 
   5   5  10      138.10     -100.28    172.01 o 
   6   5  10        2.92       46.23    244.53 o 
   7   5  10       66.13      374.21    225.10 o 
 -11   6  10      687.10      658.84    144.15 o 
 -10   6  10      693.72      443.02    140.16 o 
  -9   6  10      239.52      314.49    135.08 o 
  -8   6  10      219.91       96.75    157.37 o 
  -7   6  10      553.00      668.37    136.19 o 
  -6   6  10     1072.21      969.73    147.70 o 
  -5   6  10     2212.81     2483.62    157.94 o 
  -4   6  10     3459.03     3745.66    168.66 o 
  -3   6  10     2263.81     2502.27    157.44 o 
  -2   6  10     1100.27     1395.79    162.39 o 
  -1   6  10      823.56      799.40    144.88 o 
   0   6  10     1604.79     1482.74    143.84 o 
   1   6  10     3099.18     2746.06    197.39 o 
   2   6  10     2418.36     2495.40    163.74 o 
   3   6  10     1138.83     1074.51    170.75 o 
   4   6  10      558.86      673.11    198.56 o 
   5   6  10      603.85      519.99    191.95 o 
   6   6  10      641.63      750.41    183.74 o 
 -10   7  10       90.44       25.76    124.11 o 
  -9   7  10      116.62      184.68    140.30 o 
  -8   7  10       84.21      151.89    138.26 o 
  -7   7  10      186.46      159.42    138.10 o 
  -6   7  10      144.06      118.96    147.84 o 
  -5   7  10       20.46       20.37    137.33 o 
  -4   7  10      192.61      218.04    145.12 o 
  -3   7  10      627.77      785.57    186.26 o 
  -2   7  10       98.75      142.16    168.84 o 
  -1   7  10       71.73       76.93    158.60 o 
   0   7  10        6.31      -44.44    156.65 o 
   1   7  10       71.29       43.96    181.13 o 
   2   7  10      119.46      106.77    145.78 o 
   3   7  10       20.98       39.04    178.71 o 
   4   7  10       60.65       98.36    174.95 o 
   5   7  10       57.23      -67.81    182.53 o 
  -9   8  10     1108.48      948.50    171.58 o 
  -8   8  10      803.22      648.57    140.08 o 
  -7   8  10      583.99      491.24    140.60 o 
  -6   8  10      777.71      843.96    152.51 o 
  -5   8  10      508.39      416.55    134.24 o 
  -4   8  10      458.80      432.45    135.12 o 
  -3   8  10      149.55      266.56    205.90 o 
  -2   8  10       46.08      203.86    163.73 o 
  -1   8  10      268.21      330.62    162.25 o 
   0   8  10      118.20      163.84    157.71 o 
   1   8  10       40.31       48.14    161.18 o 
   2   8  10      224.61      275.98    195.87 o 
   3   8  10      351.98      467.72    182.26 o 
  -6   9  10      102.12      246.11    226.89 o 
  -5   9  10      111.42      -15.69    188.49 o 
  -4   9  10       91.43      228.25    211.57 o 
  -3   9  10      100.23      136.75    206.51 o 
  -2   9  10       22.60      230.24    211.83 o 
  -1   9  10       20.85      311.86    155.99 o 
   0   9  10        7.66      198.52    174.54 o 
   1   9  10       54.61      300.80    217.94 o 
 -14   1  11      894.33      706.45    190.77 o 
 -13   1  11      510.81      371.97    149.46 o 
 -12   1  11      658.10      672.72    131.88 o 
 -11   1  11     1105.51     1275.46    160.22 o 
 -10   1  11      325.07      367.48    160.50 o 
  -9   1  11     1065.23     1104.98    144.30 o 
  -8   1  11     2247.21     2403.92    167.46 o 
  -7   1  11     1038.57     1121.31    141.11 o 
  -6   1  11     1662.24     1792.39    142.51 o 
  -5   1  11     2558.74     2682.73    165.01 o 
  -4   1  11     1863.61     2050.00    144.33 o 
  -3   1  11     2032.89     2142.61    153.52 o 
  -2   1  11     2678.95     2901.00    153.95 o 
  -1   1  11     3064.65     3437.89    153.33 o 
   0   1  11     5266.56     5366.35    234.93 o 
   1   1  11     4759.08     4926.26    155.50 o 
   2   1  11     1136.10     1195.26    151.55 o 
   3   1  11      974.36      963.93    179.57 o 
   4   1  11     2157.98     2257.54    166.91 o 
   5   1  11     1372.89     1366.07    252.39 o 
   6   1  11     1009.38      800.76    219.69 o 
   7   1  11      777.30      483.29    253.68 o 
   8   1  11      302.10      194.42    226.19 o 
 -14   2  11        5.34      110.55    158.25 o 
 -13   2  11        0.28        9.46    146.23 o 
 -12   2  11       65.72       84.64    134.19 o 
 -11   2  11        9.57       38.80    134.96 o 
 -10   2  11      429.55      420.19    141.39 o 
  -9   2  11      799.22      932.90    168.33 o 
  -8   2  11      127.83      313.97    138.87 o 
  -7   2  11      352.80      187.96    134.36 o 
  -6   2  11       14.98     -111.33    132.46 o 
  -5   2  11      238.55      367.32    148.65 o 
  -4   2  11      612.58      523.51    148.86 o 
  -3   2  11     1707.16     1672.86    153.89 o 
  -2   2  11      838.45      969.69    127.55 o 
  -1   2  11      104.98      -10.72    129.84 o 
   0   2  11       90.42       38.96    136.77 o 
   1   2  11       55.18       97.96    146.98 o 
   2   2  11      380.12      237.06    128.31 o 
   3   2  11      102.56      218.61    137.54 o 
   4   2  11        7.47      178.65    178.96 o 
   5   2  11      185.75      205.46    244.27 o 
   6   2  11       12.23      434.20    172.93 o 
   7   2  11       56.23      141.69    302.34 o 
   8   2  11       62.88      166.22    268.19 o 
 -13   3  11     1870.36     1631.14    182.05 o 
 -12   3  11     1405.31     1318.76    188.97 o 
 -11   3  11     1465.71     1509.35    179.21 o 
 -10   3  11     3033.24     2839.55    190.52 o 
  -9   3  11     1836.38     1809.17    135.68 o 
  -8   3  11     3469.01     3575.64    150.47 o 
  -7   3  11     6357.70     6467.97    201.34 o 
  -6   3  11     2607.11     2528.81    148.16 o 
  -5   3  11     1481.91     1425.02    144.28 o 
  -4   3  11     1578.42     1674.32    181.97 o 
  -3   3  11     1661.71     1898.74    153.51 o 
  -2   3  11     3266.35     3191.38    159.00 o 
  -1   3  11     3517.98     3370.21    153.96 o 
   0   3  11      498.05      630.27    119.60 o 
   1   3  11       10.89      106.02    138.63 o 
   2   3  11      411.49      348.59    118.66 o 
   3   3  11     1042.67     1102.60    134.38 o 
   4   3  11      347.48      443.72    153.73 o 
   5   3  11      372.38      620.78    211.57 o 
   6   3  11      308.29      422.84    235.20 o 
   7   3  11      127.99       17.47    190.36 o 
 -13   4  11        5.69        6.34    134.07 o 
 -12   4  11       44.38      278.69    172.37 o 
 -11   4  11       90.50      183.38    155.28 o 
 -10   4  11       15.38      -22.09    133.48 o 
  -9   4  11      223.23      143.34    128.77 o 
  -8   4  11      302.49      379.77    137.78 o 
  -7   4  11        0.06      127.15    141.40 o 
  -6   4  11       16.07       -1.26    139.46 o 
  -5   4  11      602.76      521.01    125.88 o 
  -4   4  11     1143.22     1188.05    158.69 o 
  -3   4  11      803.70     1066.08    137.14 o 
  -2   4  11      468.47      458.11    141.84 o 
  -1   4  11      522.59      459.21    130.74 o 
   0   4  11       24.18       22.20    135.61 o 
   1   4  11        0.73      298.74    145.31 o 
   2   4  11      323.46      351.81    135.66 o 
   3   4  11       90.25      141.50    152.47 o 
   4   4  11       22.39       63.04    139.86 o 
   5   4  11       28.40      162.62    246.13 o 
   6   4  11       86.60      187.70    198.35 o 
   7   4  11       19.38     -115.55    204.29 o 
 -12   5  11       67.79      -21.30    146.63 o 
 -11   5  11      380.71      565.40    133.89 o 
 -10   5  11      385.19      377.11    139.77 o 
  -9   5  11      303.64      153.09    125.81 o 
  -8   5  11      269.26      286.50    130.79 o 
  -7   5  11       75.30      139.38    156.29 o 
  -6   5  11     1328.35     1309.71    160.26 o 
  -5   5  11     3310.35     3198.35    151.64 o 
  -4   5  11      875.20      798.13    158.89 o 
  -3   5  11     1534.53     1690.21    134.72 o 
  -2   5  11     2138.25     2381.01    168.50 o 
  -1   5  11      111.49      113.80    123.26 o 
   0   5  11     1407.18     1304.97    154.51 o 
   1   5  11     4686.40     4468.88    183.38 o 
   2   5  11     1849.04     1685.12    182.60 o 
   3   5  11     1085.65      945.88    162.33 o 
   4   5  11     1196.92     1100.55    187.79 o 
   5   5  11     1189.40     1107.87    170.12 o 
   6   5  11     1565.70     1288.55    176.76 o 
 -11   6  11      165.23      102.35    147.90 o 
 -10   6  11       53.04      114.73    157.86 o 
  -9   6  11      183.57      219.20    145.52 o 
  -8   6  11      196.86      134.81    124.13 o 
  -7   6  11       85.01      224.71    129.94 o 
  -6   6  11       49.96       27.84    118.53 o 
  -5   6  11      378.70      517.06    146.10 o 
  -4   6  11      708.29      765.00    157.86 o 
  -3   6  11      119.82      149.05    162.73 o 
  -2   6  11       38.98       -7.58    136.90 o 
  -1   6  11       35.01      180.36    125.50 o 
   0   6  11       80.56       10.85    204.98 o 
   1   6  11      323.51      442.51    134.34 o 
   2   6  11      233.47      422.52    168.55 o 
   3   6  11       56.61      101.62    142.33 o 
   4   6  11       58.72     -111.97    153.82 o 
   5   6  11      247.15       60.09    225.14 o 
 -10   7  11      100.22      172.70    146.18 o 
  -9   7  11      318.91      405.45    162.79 o 
  -8   7  11     1602.43     1663.67    158.66 o 
  -7   7  11     2201.87     2190.56    160.77 o 
  -6   7  11     1072.35     1303.14    143.90 o 
  -5   7  11      447.24      497.20    128.17 o 
  -4   7  11      684.75      613.46    144.71 o 
  -3   7  11      653.80      786.63    166.65 o 
  -2   7  11      880.77      914.24    144.02 o 
  -1   7  11     1165.98      967.88    168.44 o 
   0   7  11      200.35      229.11    163.34 o 
   1   7  11       28.15      -67.20    185.80 o 
   2   7  11      385.28      179.78    185.55 o 
   3   7  11      974.38      789.27    168.56 o 
   4   7  11      612.71      596.63    201.07 o 
  -8   8  11      192.63      404.08    151.49 o 
  -7   8  11       20.49      173.19    168.01 o 
  -6   8  11      167.36      339.07    147.38 o 
  -5   8  11       83.54      321.60    147.37 o 
  -4   8  11        2.80      222.38    175.02 o 
  -3   8  11      229.09      377.92    141.90 o 
  -2   8  11       53.31      251.13    138.50 o 
  -1   8  11      206.72      123.57    167.68 o 
   0   8  11      171.30       98.59    162.21 o 
   1   8  11        9.05      -46.39    200.60 o 
   2   8  11      202.34      477.04    174.00 o 
  -5   9  11      610.13      648.79    181.78 o 
  -4   9  11      732.55      603.54    221.66 o 
  -3   9  11      334.99      221.02    218.72 o 
  -2   9  11      108.06       10.54    219.51 o 
  -1   9  11      304.59      359.55    200.12 o 
 -14   0  12      265.18      284.42    243.48 o 
 -13   0  12     1450.71     1225.79    182.13 o 
 -12   0  12      986.42     1214.68    251.15 o 
 -11   0  12        8.09     -237.72    237.72 o 
 -10   0  12       20.66      -13.77    253.14 o 
  -9   0  12     1393.09     1658.85    277.09 o 
  -8   0  12      102.93      356.66    180.24 o 
  -7   0  12      268.99      340.09    175.03 o 
  -6   0  12     2515.72     2645.41    174.79 o 
  -5   0  12      330.06      544.47    210.84 o 
  -4   0  12      434.04      629.41    202.43 o 
  -3   0  12     1955.66     1955.22    223.07 o 
  -2   0  12     2375.39     2396.13    220.08 o 
  -1   0  12     4149.51     4218.10    192.35 o 
   0   0  12     1061.78     1118.02    179.27 o 
   1   0  12       19.05      374.86    203.31 o 
   2   0  12     1199.17     1203.60    189.72 o 
   3   0  12     2585.36     2485.49    289.08 o 
   4   0  12     2757.77     2737.07    469.23 o 
   5   0  12     2686.40     2193.65    280.02 o 
   6   0  12     1092.96     1337.07    351.34 o 
   7   0  12      300.83      155.30    237.37 o 
 -14   1  12      948.23      658.25    160.95 o 
 -13   1  12      137.97      401.76    158.72 o 
 -12   1  12       84.86      355.39    143.58 o 
 -11   1  12       41.15      -69.18    149.41 o 
 -10   1  12        8.08      114.29    154.06 o 
  -9   1  12      191.22      271.14    122.10 o 
  -8   1  12     1110.88     1167.37    147.11 o 
  -7   1  12      331.20      333.49    118.58 o 
  -6   1  12      570.90      750.91    127.13 o 
  -5   1  12     1143.08     1415.92    132.26 o 
  -4   1  12      355.54      375.21    137.25 o 
  -3   1  12       77.69      207.28    131.95 o 
  -2   1  12      263.98      125.06    114.55 o 
  -1   1  12     2279.48     2343.73    148.19 o 
   0   1  12      823.45      777.43    146.78 o 
   1   1  12       41.25      -49.24    133.56 o 
   2   1  12      112.42        4.97    138.36 o 
   3   1  12      128.05      398.07    136.97 o 
   4   1  12       16.37       26.39    188.08 o 
   5   1  12      391.45      374.29    330.04 o 
   6   1  12      186.33      258.66    525.04 o 
   7   1  12       38.64      421.66    245.46 o 
 -13   2  12      135.20      295.15    218.46 o 
 -12   2  12      424.72      691.55    155.95 o 
 -11   2  12     2054.14     1701.11    185.37 o 
 -10   2  12     4217.71     4011.16    185.12 o 
  -9   2  12     3891.21     3887.06    151.49 o 
  -8   2  12     2552.50     2700.90    160.52 o 
  -7   2  12     1492.55     1498.33    143.78 o 
  -6   2  12     1554.15     1568.84    136.50 o 
  -5   2  12     5154.69     5261.55    251.36 o 
  -4   2  12     7715.47     7473.16    181.30 o 
  -3   2  12     3680.75     3929.91    171.05 o 
  -2   2  12     1246.41     1181.86    166.16 o 
  -1   2  12      919.44      785.81    142.61 o 
   0   2  12     1439.18     1477.36    127.65 o 
   1   2  12     2992.02     3143.84    147.21 o 
   2   2  12     2206.45     2386.22    138.02 o 
   3   2  12      214.12      253.31    127.50 o 
   4   2  12        5.94       48.34    188.93 o 
   5   2  12      119.25      191.75    249.70 o 
   6   2  12      730.35      413.94    366.00 o 
   7   2  12     1179.16     1036.24    231.89 o 
 -13   3  12      273.77      434.76    141.36 o 
 -12   3  12        2.42     -107.88    140.81 o 
 -11   3  12        6.11      -16.27    175.29 o 
 -10   3  12        4.42       40.25    133.61 o 
  -9   3  12       96.55      151.99    172.71 o 
  -8   3  12      327.04      435.04    155.98 o 
  -7   3  12      315.22      418.85    126.91 o 
  -6   3  12     1105.12     1098.59    134.66 o 
  -5   3  12      250.85      269.72    141.42 o 
  -4   3  12       14.89      167.62    143.02 o 
  -3   3  12      984.73     1284.55    164.41 o 
  -2   3  12      339.06      306.69    135.94 o 
  -1   3  12      727.05      997.81    149.24 o 
   0   3  12     1455.88     1403.75    118.26 o 
   1   3  12      305.60      364.33    118.89 o 
   2   3  12       50.75     -108.78    125.51 o 
   3   3  12      246.42      414.87    113.91 o 
   4   3  12        8.53      119.50    148.84 o 
   5   3  12      305.35      106.29    205.04 o 
   6   3  12      307.29      336.48    211.15 o 
   7   3  12        3.16      203.41    252.25 o 
 -13   4  12      615.24      493.14    196.60 o 
 -12   4  12     1364.95     1100.74    168.08 o 
 -11   4  12     1027.97      761.07    149.59 o 
 -10   4  12      694.19      563.86    139.77 o 
  -9   4  12      226.46      262.48    122.12 o 
  -8   4  12      978.64     1187.21    140.39 o 
  -7   4  12     3566.56     3351.84    156.62 o 
  -6   4  12     1784.90     1837.99    134.92 o 
  -5   4  12      429.97      412.74    144.80 o 
  -4   4  12      406.10      401.20    138.20 o 
  -3   4  12      935.14     1018.49    146.56 o 
  -2   4  12     1986.53     2127.48    152.52 o 
  -1   4  12     2135.11     2528.79    147.67 o 
   0   4  12     1769.17     1976.21    153.47 o 
   1   4  12     1071.09      977.18    141.46 o 
   2   4  12      847.00     1162.79    159.82 o 
   3   4  12     1160.83     1310.34    153.32 o 
   4   4  12     1275.27     1334.61    150.00 o 
   5   4  12      820.54      706.48    203.52 o 
   6   4  12       88.21      156.78    214.10 o 
 -12   5  12        1.44        9.86    167.44 o 
 -11   5  12       51.51      130.01    155.30 o 
 -10   5  12       10.42      -10.93    117.79 o 
  -9   5  12       11.96      102.98    140.33 o 
  -8   5  12        0.58       82.08    153.60 o 
  -7   5  12      154.57      248.24    147.08 o 
  -6   5  12       79.83       58.47    141.49 o 
  -5   5  12        0.05      -63.41    154.05 o 
  -4   5  12       15.34      330.85    161.98 o 
  -3   5  12      335.41      410.89    129.59 o 
  -2   5  12      338.95      523.64    148.61 o 
  -1   5  12        0.74        3.06    138.36 o 
   0   5  12      118.53      150.38    138.26 o 
   1   5  12       28.83      194.65    135.99 o 
   2   5  12       30.75      -88.67    145.89 o 
   3   5  12      100.21       94.39    148.70 o 
   4   5  12       63.92       81.20    149.97 o 
   5   5  12       17.27      -60.93    154.71 o 
 -11   6  12      401.86      314.56    134.22 o 
 -10   6  12      536.86      531.67    142.32 o 
  -9   6  12      426.00      442.20    159.24 o 
  -8   6  12       28.44       17.96    119.59 o 
  -7   6  12      100.97      -22.58    234.47 o 
  -6   6  12      684.65      837.94    143.84 o 
  -5   6  12      858.68      979.93    147.32 o 
  -4   6  12     1198.37     1273.88    165.82 o 
  -3   6  12      622.35      921.99    137.04 o 
  -2   6  12       31.89       45.94    132.84 o 
  -1   6  12      216.57      250.90    136.10 o 
   0   6  12     1090.75     1117.12    154.27 o 
   1   6  12     1429.04     1385.00    150.61 o 
   2   6  12     1412.03     1301.62    172.92 o 
   3   6  12     1037.06      989.21    185.79 o 
   4   6  12      496.49      573.78    209.88 o 
  -9   7  12       43.41     -145.11    145.11 o 
  -8   7  12       67.45       87.03    169.67 o 
  -7   7  12       44.11      200.58    161.02 o 
  -6   7  12        9.47        1.96    165.48 o 
  -5   7  12        0.23      195.76    152.38 o 
  -4   7  12       56.38       81.39    156.72 o 
  -3   7  12      128.19      341.49    182.06 o 
  -2   7  12      163.76      274.04    127.59 o 
  -1   7  12      124.92      282.31    156.92 o 
   0   7  12       21.49       36.98    175.39 o 
   1   7  12       96.57       94.42    164.30 o 
   2   7  12      166.03       62.37    175.47 o 
   3   7  12       76.69      271.09    180.72 o 
  -7   8  12     1211.71     1110.11    167.21 o 
  -6   8  12     1117.52      803.89    172.95 o 
  -5   8  12     1030.29      966.80    152.27 o 
  -4   8  12     1025.91     1250.80    194.96 o 
  -3   8  12      776.89      969.43    171.00 o 
  -2   8  12      953.79      747.65    154.74 o 
  -1   8  12      991.78      688.00    172.52 o 
   0   8  12      221.44      333.11    194.74 o 
   1   8  12      119.37      287.23    168.51 o 
 -13   1  13      904.82      832.18    147.91 o 
 -12   1  13      809.37      851.73    181.64 o 
 -11   1  13     1153.42     1230.26    210.67 o 
 -10   1  13      949.66      979.41    140.77 o 
  -9   1  13     1476.49     1541.13    119.51 o 
  -8   1  13     1772.31     1943.26    134.87 o 
  -7   1  13      688.30      636.84    136.31 o 
  -6   1  13      684.19      710.90    121.74 o 
  -5   1  13     1083.79      967.92    149.25 o 
  -4   1  13     1695.83     1363.77    139.51 o 
  -3   1  13     1953.42     1882.18    142.44 o 
  -2   1  13     1276.56     1311.75    149.61 o 
  -1   1  13      916.26      833.57    124.83 o 
   0   1  13      435.63      558.53    139.81 o 
   1   1  13      372.14      517.16    155.82 o 
   2   1  13     1314.33     1220.49    118.32 o 
   3   1  13     2022.22     1831.21    238.94 o 
   4   1  13     1471.40     1373.65    152.78 o 
   5   1  13      874.70      406.69    187.86 o 
   6   1  13      596.49      616.44    245.66 o 
 -13   2  13        9.25      -50.21    144.03 o 
 -12   2  13      103.03      143.25    133.73 o 
 -11   2  13       19.91      403.56    158.88 o 
 -10   2  13        1.83      -21.10    111.09 o 
  -9   2  13      642.74     1044.54    142.75 o 
  -8   2  13      243.18      458.26    119.07 o 
  -7   2  13       15.81     -117.66    125.14 o 
  -6   2  13        0.89      207.13    132.92 o 
  -5   2  13       15.91      175.06    132.24 o 
  -4   2  13        7.62      184.93    146.00 o 
  -3   2  13      535.41      629.04    127.15 o 
  -2   2  13      348.56      355.53    125.49 o 
  -1   2  13       43.67      323.77    129.87 o 
   0   2  13      164.77      241.74    127.89 o 
   1   2  13        2.95       33.91    120.22 o 
   2   2  13      267.57      381.43    123.59 o 
   3   2  13      313.02       53.17    151.64 o 
   4   2  13      177.74      172.76    160.32 o 
   5   2  13       62.51     -251.15    251.15 o 
   6   2  13        6.14      -48.45    211.79 o 
 -13   3  13      489.99      513.73    164.69 o 
 -12   3  13      603.11      557.25    163.06 o 
 -11   3  13      911.04     1045.56    214.79 o 
 -10   3  13      722.24      641.52    181.84 o 
  -9   3  13     1167.43     1194.34    185.34 o 
  -8   3  13     3923.73     3693.03    151.08 o 
  -7   3  13     4281.73     4313.48    159.99 o 
  -6   3  13     2945.37     2985.64    154.64 o 
  -5   3  13     2723.46     2753.21    158.22 o 
  -4   3  13     1293.23     1462.67    139.77 o 
  -3   3  13     2776.75     2877.57    184.80 o 
  -2   3  13     5294.88     5178.46    172.57 o 
  -1   3  13     2696.64     2726.58    130.95 o 
   0   3  13     3193.74     3482.67    157.45 o 
   1   3  13     2329.53     2530.82    131.06 o 
   2   3  13      173.71      204.68    128.66 o 
   3   3  13      345.65      380.62    127.52 o 
   4   3  13      925.15      853.28    178.40 o 
   5   3  13      466.49      458.61    260.72 o 
   6   3  13      214.82      159.08    269.04 o 
 -12   4  13      188.97      140.75    162.42 o 
 -11   4  13      430.07      612.00    155.54 o 
 -10   4  13      259.68      330.82    168.43 o 
  -9   4  13       54.04      349.89    168.41 o 
  -8   4  13        6.24       73.78    126.49 o 
  -7   4  13       75.72      230.72    127.09 o 
  -6   4  13      796.81      869.08    125.90 o 
  -5   4  13      331.76      344.23    140.54 o 
  -4   4  13       46.11     -154.44    154.44 o 
  -3   4  13      272.69      230.36    132.00 o 
  -2   4  13      375.31      413.99    115.48 o 
  -1   4  13      221.60      558.54    129.96 o 
   0   4  13        0.12       10.96    129.13 o 
   1   4  13       33.02       66.94    113.01 o 
   2   4  13      420.72      574.22    131.44 o 
   3   4  13      337.17      473.37    166.06 o 
   4   4  13      104.11      144.64    156.14 o 
   5   4  13        0.10      109.50    167.92 o 
 -11   5  13      136.15      257.53    146.68 o 
 -10   5  13      693.08      559.44    128.09 o 
  -9   5  13      571.13      658.62    132.95 o 
  -8   5  13      102.73       68.31    127.10 o 
  -7   5  13      139.22      141.14    123.84 o 
  -6   5  13      396.29      463.59    142.83 o 
  -5   5  13      666.58      780.51    112.33 o 
  -4   5  13      453.90      479.03    159.64 o 
  -3   5  13      155.84      292.72    153.52 o 
  -2   5  13      193.25       89.54    132.88 o 
  -1   5  13      342.94      312.75    140.53 o 
   0   5  13      529.77      641.20    155.04 o 
   1   5  13      876.68      838.14    139.94 o 
   2   5  13     1088.97     1002.06    163.51 o 
   3   5  13      436.66      459.39    141.76 o 
   4   5  13       21.19      -44.36    199.37 o 
 -10   6  13      488.93      651.29    144.35 o 
  -9   6  13        1.82      -40.86    154.10 o 
  -8   6  13      176.45      249.51    159.52 o 
  -7   6  13       10.50       74.32    167.62 o 
  -6   6  13      319.46      493.69    142.95 o 
  -5   6  13      155.82      243.37    149.88 o 
  -4   6  13       10.72      105.75    161.70 o 
  -3   6  13        7.16       50.04    151.05 o 
  -2   6  13      227.16      150.16    143.43 o 
  -1   6  13      300.88      420.40    139.67 o 
   0   6  13       15.85      236.76    138.56 o 
   1   6  13       54.07      -38.25    154.02 o 
   2   6  13      121.79      129.62    174.71 o 
   3   6  13      228.24      115.67    182.74 o 
  -9   7  13       87.54        1.87    152.88 o 
  -8   7  13      744.54      705.29    155.67 o 
  -7   7  13     1319.46     1079.03    141.88 o 
  -6   7  13     1511.94     1382.14    155.66 o 
  -5   7  13     1194.19     1225.35    143.60 o 
  -4   7  13      629.98      625.08    195.31 o 
  -3   7  13      582.81      346.66    213.17 o 
  -2   7  13     1010.99      995.73    144.62 o 
  -1   7  13     1207.33     1423.97    144.11 o 
   0   7  13      751.75      543.58    156.33 o 
   1   7  13      309.73      129.49    183.67 o 
   2   7  13       92.46       33.95    159.62 o 
  -6   8  13       37.34       93.62    145.58 o 
  -5   8  13       24.49      146.71    166.67 o 
  -4   8  13        0.00      110.89    183.31 o 
  -3   8  13       50.48      234.98    192.78 o 
  -2   8  13       72.36      188.09    161.29 o 
  -1   8  13       56.14      328.83    185.66 o 
 -13   0  14     2034.97     1462.73    209.68 o 
 -12   0  14     3696.22     3174.59    289.40 o 
 -11   0  14     2863.39     2313.98    268.05 o 
 -10   0  14      636.35      826.54    175.28 o 
  -9   0  14       40.37     -107.64    200.60 o 
  -8   0  14       75.97      174.35    167.85 o 
  -7   0  14      627.41      714.51    228.02 o 
  -6   0  14     2697.96     2880.68    234.35 o 
  -5   0  14     1927.51     1756.54    206.53 o 
  -4   0  14       96.85       -8.73    193.83 o 
  -3   0  14       15.75      231.62    247.05 o 
  -2   0  14     1354.32     1671.34    215.71 o 
  -1   0  14     1463.41     1500.79    181.73 o 
   0   0  14       17.09      222.42    175.04 o 
   1   0  14       82.80      170.50    171.51 o 
   2   0  14      864.83      619.83    203.02 o 
   3   0  14      202.82      247.48    177.73 o 
   4   0  14      835.16      798.13    218.81 o 
   5   0  14     1100.24     1478.79    347.88 o 
 -13   1  14      344.52      482.27    185.77 o 
 -12   1  14      226.16      236.52    153.94 o 
 -11   1  14      153.20      320.29    142.21 o 
 -10   1  14       22.99       41.55    123.31 o 
  -9   1  14      813.08      757.03    127.31 o 
  -8   1  14      580.44      585.35    125.32 o 
  -7   1  14      951.41      973.39    127.36 o 
  -6   1  14      694.07      756.22    118.41 o 
  -5   1  14      159.62      437.39    134.09 o 
  -4   1  14       43.69      -15.46    151.70 o 
  -3   1  14      663.03      862.53    129.74 o 
  -2   1  14      616.23      719.79    135.32 o 
  -1   1  14        1.40      205.34    122.05 o 
   0   1  14      426.26      488.04    110.94 o 
   1   1  14      696.07      782.55    132.96 o 
   2   1  14      131.20      144.75    117.51 o 
   3   1  14       32.30      -83.20    141.78 o 
   4   1  14        0.25      102.64    157.49 o 
   5   1  14      236.55      -35.12    196.70 o 
 -13   2  14      257.85      228.34    121.93 o 
 -12   2  14       81.20       53.28    155.56 o 
 -11   2  14      239.81      437.37    145.27 o 
 -10   2  14     1951.19     2072.66    146.74 o 
  -9   2  14     2606.77     2474.78    147.61 o 
  -8   2  14      886.37      958.07    132.26 o 
  -7   2  14      930.67     1101.62    135.82 o 
  -6   2  14     1256.24     1167.46    144.99 o 
  -5   2  14     1550.33     1507.63    140.87 o 
  -4   2  14     4774.77     5258.74    201.89 o 
  -3   2  14     5472.94     5678.53    161.28 o 
  -2   2  14     1399.49     1468.48    148.80 o 
  -1   2  14      933.75     1144.25    130.16 o 
   0   2  14     2278.87     2515.84    143.54 o 
   1   2  14     2121.96     2221.05    137.22 o 
   2   2  14     2288.86     2386.55    133.49 o 
   3   2  14     1685.12     1758.97    173.08 o 
   4   2  14      251.34      328.04    178.05 o 
   5   2  14      129.61      391.17    209.61 o 
 -12   3  14       92.79       -9.11    129.99 o 
 -11   3  14        0.03       83.87    161.07 o 
 -10   3  14       11.43       39.01    135.73 o 
  -9   3  14       80.54      227.33    123.55 o 
  -8   3  14      165.11      463.25    129.46 o 
  -7   3  14      181.08      175.62    114.66 o 
  -6   3  14       90.01      231.48    133.93 o 
  -5   3  14       22.83       57.53    125.38 o 
  -4   3  14      156.15      118.92    161.65 o 
  -3   3  14       49.17     -115.08    115.08 o 
  -2   3  14      165.45      105.22    135.41 o 
  -1   3  14        1.14     -130.27    130.27 o 
   0   3  14       92.97       68.08    123.77 o 
   1   3  14      112.71      236.58    125.41 o 
   2   3  14       38.65      103.95    136.61 o 
   3   3  14      230.98      331.04    124.44 o 
   4   3  14        2.76       27.02    134.78 o 
   5   3  14      101.27      157.89    173.58 o 
 -12   4  14     1003.01      896.95    135.79 o 
 -11   4  14      852.53      564.42    142.89 o 
 -10   4  14      508.54      653.92    151.56 o 
  -9   4  14      437.13      457.99    129.31 o 
  -8   4  14     1359.08     1261.67    153.13 o 
  -7   4  14     2783.99     2452.81    143.25 o 
  -6   4  14     1267.91     1388.14    140.28 o 
  -5   4  14      799.61      729.82    143.62 o 
  -4   4  14      516.91      378.08    147.66 o 
  -3   4  14       69.27      298.58    124.22 o 
  -2   4  14      645.20      660.36    129.38 o 
  -1   4  14     2150.75     2176.76    145.82 o 
   0   4  14     2052.89     2122.18    161.84 o 
   1   4  14      862.12      872.22    140.36 o 
   2   4  14       77.18      296.43    135.83 o 
   3   4  14       73.20      211.02    154.19 o 
   4   4  14      588.44      633.50    179.10 o 
 -11   5  14       69.16      147.42    131.44 o 
 -10   5  14       68.06      177.77    127.04 o 
  -9   5  14       60.93       78.32    138.76 o 
  -8   5  14       31.88      234.09    124.65 o 
  -7   5  14        9.07       38.80    161.15 o 
  -6   5  14      202.23      120.90    138.85 o 
  -5   5  14      289.50      310.88    125.91 o 
  -4   5  14      155.31      190.11    176.66 o 
  -3   5  14       20.94       14.71    116.19 o 
  -2   5  14      200.33      232.59    135.11 o 
  -1   5  14       16.01       44.45    139.50 o 
   0   5  14       35.29       37.30    124.86 o 
   1   5  14       86.96       88.15    137.37 o 
   2   5  14        1.79      221.94    131.88 o 
   3   5  14       46.98      141.07    151.63 o 
 -10   6  14      526.06      557.14    149.88 o 
  -9   6  14      894.26      792.40    146.52 o 
  -8   6  14      690.88      658.85    159.28 o 
  -7   6  14      423.86      279.94    168.67 o 
  -6   6  14      308.06      516.43    167.33 o 
  -5   6  14      583.03      754.82    163.39 o 
  -4   6  14     1023.22     1260.60    152.87 o 
  -3   6  14      365.75      389.06    127.44 o 
  -2   6  14       44.50      176.19    158.12 o 
  -1   6  14       55.52      -31.33    145.13 o 
   0   6  14      123.51       80.00    139.45 o 
   1   6  14      520.62      606.73    256.42 o 
   2   6  14      635.89      450.24    163.18 o 
  -8   7  14        3.74      -25.37    157.18 o 
  -7   7  14       18.63       29.11    155.71 o 
  -6   7  14      368.29      296.58    166.49 o 
  -5   7  14      222.30      285.64    170.22 o 
  -4   7  14        8.33      376.83    188.31 o 
  -3   7  14       64.79      195.30    177.27 o 
  -2   7  14       42.56     -116.79    157.99 o 
  -1   7  14       10.76      309.10    149.83 o 
   0   7  14       21.60      121.04    149.21 o 
 -13   1  15      814.30      326.30    531.88 o 
 -12   1  15      666.13      812.41    132.93 o 
 -11   1  15     1162.14     1181.25    123.04 o 
 -10   1  15      961.61      890.12    127.09 o 
  -9   1  15      953.90      898.05    147.09 o 
  -8   1  15     1548.94     1538.45    130.91 o 
  -7   1  15     1066.92     1183.89    128.42 o 
  -6   1  15     1477.29     1359.37    130.68 o 
  -5   1  15     2001.57     1850.18    180.78 o 
  -4   1  15     1710.80     1534.59    144.21 o 
  -3   1  15     1657.66     1592.14    132.09 o 
  -2   1  15      694.96      662.44    124.58 o 
  -1   1  15      227.06      151.11    116.33 o 
   0   1  15      299.01      287.48    129.51 o 
   1   1  15      313.04      395.40    124.83 o 
   2   1  15      565.94      592.83    138.91 o 
   3   1  15      937.77      890.01    113.83 o 
   4   1  15      586.67      560.05    120.97 o 
 -12   2  15       20.30      -60.06    147.10 o 
 -11   2  15        4.17       55.16    124.29 o 
 -10   2  15       46.86       72.44    120.56 o 
  -9   2  15      259.74      241.62    131.11 o 
  -8   2  15       70.13      338.98    107.99 o 
  -7   2  15       56.49      310.94    124.75 o 
  -6   2  15      191.50      245.25    133.15 o 
  -5   2  15      338.20      517.46    150.63 o 
  -4   2  15      376.59      551.97    146.07 o 
  -3   2  15        5.42      217.75    141.77 o 
  -2   2  15        2.47      245.71    138.20 o 
  -1   2  15       64.79       21.65    118.84 o 
   0   2  15      125.06      192.45    124.86 o 
   1   2  15        6.23      127.65    110.95 o 
   2   2  15      276.00      139.36    128.95 o 
   3   2  15       25.98      -71.42    115.07 o 
   4   2  15       16.77       92.41    138.06 o 
 -12   3  15      173.95      252.31    166.86 o 
 -11   3  15      426.33      553.26    140.80 o 
 -10   3  15      337.78       87.63    127.34 o 
  -9   3  15      469.13      439.89    110.33 o 
  -8   3  15      690.88      634.40    161.28 o 
  -7   3  15      938.31     1168.95    125.51 o 
  -6   3  15     1157.00     1156.50    129.31 o 
  -5   3  15      948.75      884.55    146.59 o 
  -4   3  15      439.90      531.52    133.79 o 
  -3   3  15     1103.21     1255.21    154.79 o 
  -2   3  15     3030.50     2985.38    139.24 o 
  -1   3  15     2725.07     2690.76    203.34 o 
   0   3  15     2104.74     2074.79    137.96 o 
   1   3  15     1450.67     1463.60    139.94 o 
   2   3  15      750.84      685.18    127.88 o 
   3   3  15      755.98      656.60    134.52 o 
   4   3  15      871.66      821.79    200.12 o 
 -11   4  15       32.76      168.57    146.29 o 
 -10   4  15      192.13      198.59    140.95 o 
  -9   4  15       22.90       40.84    129.47 o 
  -8   4  15       20.56       26.31    123.70 o 
  -7   4  15      327.40      629.22    161.49 o 
  -6   4  15      376.07      353.35    137.12 o 
  -5   4  15      700.95      745.39    144.58 o 
  -4   4  15      645.38      643.80    177.36 o 
  -3   4  15        7.30      -12.86    121.50 o 
  -2   4  15        0.27      110.28    130.67 o 
  -1   4  15       62.10       37.09    126.46 o 
   0   4  15       54.90      120.11    160.25 o 
   1   4  15      264.40      287.33    134.73 o 
   2   4  15       98.40       51.16    133.06 o 
   3   4  15      155.60       79.18    164.47 o 
 -10   5  15      934.24      756.46    146.88 o 
  -9   5  15     2167.57     1725.77    130.87 o 
  -8   5  15     2119.10     2087.39    141.78 o 
  -7   5  15      611.60      719.98    135.99 o 
  -6   5  15       24.03       71.29    141.76 o 
  -5   5  15      155.65      329.49    168.66 o 
  -4   5  15      817.61      868.28    156.36 o 
  -3   5  15      878.98      793.93    173.05 o 
  -2   5  15      478.82      744.17    154.02 o 
  -1   5  15      116.37      198.96    144.40 o 
   0   5  15      135.84      210.81    142.40 o 
   1   5  15      316.07      248.96    156.33 o 
   2   5  15      228.51      155.87    162.17 o 
  -9   6  15       18.77       26.87    124.08 o 
  -8   6  15        0.99      237.75    124.06 o 
  -7   6  15        4.30       48.73    139.16 o 
  -6   6  15        4.91      129.02    131.62 o 
  -5   6  15      239.48      272.43    183.06 o 
  -4   6  15      301.49      281.52    172.51 o 
  -3   6  15       64.82        9.26    137.29 o 
  -2   6  15        5.91      -29.64    119.21 o 
  -1   6  15        1.43     -141.13    141.13 o 
   0   6  15       20.53      110.10    153.74 o 
  -6   7  15     1189.52      929.06    153.36 o 
  -5   7  15      711.97      920.82    183.44 o 
  -4   7  15      218.23      174.36    193.75 o 
  -3   7  15      337.97      385.29    159.10 o 
  -2   7  15      574.67      595.42    187.17 o 
 -12   0  16     1510.44     1206.00    196.36 o 
 -11   0  16     4220.20     4155.19    192.10 o 
 -10   0  16     3400.48     3364.05    247.41 o 
  -9   0  16      597.32      317.51    207.57 o 
  -8   0  16      432.42      657.67    178.32 o 
  -7   0  16     1697.76     1994.73    350.88 o 
  -6   0  16     4485.47     4419.82    217.87 o 
  -5   0  16     3932.86     3862.31    284.46 o 
  -4   0  16      932.60     1026.72    249.12 o 
  -3   0  16      122.21      397.75    239.29 o 
  -2   0  16       88.37       74.76    171.73 o 
  -1   0  16      817.93      828.21    202.98 o 
   0   0  16     1925.56     1952.02    190.49 o 
   1   0  16      719.14      674.27    183.18 o 
   2   0  16       53.07      166.94    196.29 o 
   3   0  16       43.26      -59.93    172.17 o 
 -12   1  16      126.60     -131.52    131.52 o 
 -11   1  16       18.91        0.45    113.26 o 
 -10   1  16      543.74      403.03    128.68 o 
  -9   1  16       83.84      300.34    117.35 o 
  -8   1  16      177.62      132.47    109.08 o 
  -7   1  16      423.07      517.87    136.09 o 
  -6   1  16      417.44      495.30    125.18 o 
  -5   1  16       98.07      316.78    149.13 o 
  -4   1  16        6.46     -131.79    229.34 o 
  -3   1  16       88.32       96.89    151.56 o 
  -2   1  16      646.29      624.54    134.93 o 
  -1   1  16      623.39      626.35    125.52 o 
   0   1  16       41.40      159.02    128.26 o 
   1   1  16        0.03      172.40    140.76 o 
   2   1  16        8.29     -109.30    121.63 o 
   3   1  16      108.00       40.62    140.85 o 
 -12   2  16      185.17      350.45    140.23 o 
 -11   2  16       10.20       91.86    133.09 o 
 -10   2  16      340.97      318.24    137.56 o 
  -9   2  16      757.30      863.35    160.91 o 
  -8   2  16      592.50      718.43    124.59 o 
  -7   2  16      699.06      612.21    137.32 o 
  -6   2  16      269.14      189.22    139.57 o 
  -5   2  16      178.84      142.82    155.51 o 
  -4   2  16      957.04      978.07    147.22 o 
  -3   2  16     1588.11     1234.16    138.65 o 
  -2   2  16     1376.09     1402.14    127.85 o 
  -1   2  16      646.96      783.42    135.65 o 
   0   2  16      238.87      115.69    117.87 o 
   1   2  16     1180.18     1174.28    139.37 o 
   2   2  16     2295.59     1851.77    147.14 o 
   3   2  16      920.99      703.69    150.75 o 
 -11   3  16       41.21      372.19    154.85 o 
 -10   3  16       95.79      -14.57    124.76 o 
  -9   3  16       14.19      153.28    142.93 o 
  -8   3  16      358.06      278.83    129.18 o 
  -7   3  16      292.25      250.50    146.01 o 
  -6   3  16       43.40      141.13    155.21 o 
  -5   3  16        4.49      -15.88    152.51 o 
  -4   3  16       19.39      160.44    154.11 o 
  -3   3  16        0.88     -107.40    121.68 o 
  -2   3  16      223.11      369.54    142.86 o 
  -1   3  16      204.34      439.19    151.56 o 
   0   3  16       25.49     -130.77    130.77 o 
   1   3  16       22.35       35.93    132.78 o 
   2   3  16       31.80      162.12    125.29 o 
 -10   4  16      312.80      389.19    129.42 o 
  -9   4  16      463.11      501.89    128.75 o 
  -8   4  16      433.90      301.28    148.47 o 
  -7   4  16      995.62      890.23    155.74 o 
  -6   4  16     1280.58     1336.94    159.69 o 
  -5   4  16     1216.64     1043.05    145.52 o 
  -4   4  16      942.82     1117.52    162.16 o 
  -3   4  16      203.63      371.83    119.94 o 
  -2   4  16      341.85      508.82    290.15 o 
  -1   4  16     1332.85     1202.11    159.16 o 
   0   4  16     1447.15     1617.40    146.27 o 
   1   4  16      385.90      494.34    183.30 o 
   2   4  16       14.37       33.82    136.99 o 
  -9   5  16        8.06      -53.01    155.69 o 
  -8   5  16        2.70      -41.43    124.71 o 
  -7   5  16       21.89      109.38    131.82 o 
  -6   5  16       14.11      308.85    151.08 o 
  -5   5  16      258.74      178.75    143.16 o 
  -4   5  16      326.92      205.98    148.47 o 
  -3   5  16        0.19       39.31    143.19 o 
  -2   5  16      117.66      238.17    143.91 o 
  -1   5  16       22.74      179.18    142.15 o 
   0   5  16       12.59      173.68    136.56 o 
  -7   6  16      965.30      899.11    166.64 o 
  -6   6  16      299.05      431.02    179.40 o 
  -5   6  16      436.22      470.07    155.23 o 
  -4   6  16     1074.77     1211.95    187.49 o 
  -3   6  16      872.56      981.84    140.16 o 
  -2   6  16      643.09      710.27    154.14 o 
 -11   1  17      927.10      712.88    142.76 o 
 -10   1  17      695.54      576.15    117.80 o 
  -9   1  17      852.41      875.95    131.31 o 
  -8   1  17     1495.74     1288.47    133.82 o 
  -7   1  17      718.16      794.72    135.11 o 
  -6   1  17      763.26      762.32    166.06 o 
  -5   1  17     1440.17     1111.61    319.79 o 
  -4   1  17     1472.88     1141.62    161.49 o 
  -3   1  17     1821.59     1588.88    148.90 o 
  -2   1  17     1141.56     1095.82    139.26 o 
  -1   1  17      542.47      639.16    116.66 o 
   0   1  17      654.67      533.34    111.39 o 
   1   1  17      516.01      296.01    125.46 o 
   2   1  17      445.81      454.53    132.95 o 
 -11   2  17      143.90      243.69    122.05 o 
 -10   2  17       35.89      -46.19    121.45 o 
  -9   2  17        6.13       45.40    117.01 o 
  -8   2  17       68.14       70.82    129.60 o 
  -7   2  17      158.41      257.08    140.04 o 
  -6   2  17      230.35      283.67    139.47 o 
  -5   2  17      566.56      630.26    138.81 o 
  -4   2  17      112.46      235.33    126.60 o 
  -3   2  17        0.48      186.29    119.16 o 
  -2   2  17        3.21      294.84    133.96 o 
  -1   2  17        2.54      -25.79    147.00 o 
   0   2  17       10.81      281.89    145.64 o 
   1   2  17       69.84      142.41    131.66 o 
   2   2  17      133.36       59.23    368.80 o 
 -10   3  17      340.26      327.95    134.54 o 
  -9   3  17      428.54      251.11    121.47 o 
  -8   3  17      126.29      -21.92    131.48 o 
  -7   3  17      175.79      125.07    113.03 o 
  -6   3  17      391.75      493.02    132.06 o 
  -5   3  17      372.00      221.95    149.82 o 
  -4   3  17      219.95      535.05    181.14 o 
  -3   3  17       95.96      125.93    141.30 o 
  -2   3  17      151.61       67.25    133.78 o 
  -1   3  17      359.49      346.95    131.69 o 
   0   3  17      765.59      627.07    129.50 o 
   1   3  17      833.32      669.58    162.10 o 
  -9   4  17       16.12      296.72    138.62 o 
  -8   4  17       17.95      103.94    125.36 o 
  -7   4  17       28.00       -7.11    189.62 o 
  -6   4  17        7.75       62.94    141.75 o 
  -5   4  17       70.57       -2.14    151.14 o 
  -4   4  17      131.69       35.19    134.35 o 
  -3   4  17       81.16      227.81    133.40 o 
  -2   4  17       38.43      100.23    164.81 o 
  -1   4  17       45.65      241.26    140.61 o 
   0   4  17      248.11      151.72    144.58 o 
  -8   5  17     1756.74     1591.73    271.34 o 
  -7   5  17     1485.74     1308.37    153.84 o 
  -6   5  17      915.73      695.04    166.30 o 
  -5   5  17      548.28      508.96    167.11 o 
  -4   5  17      745.32      561.97    196.06 o 
  -3   5  17     1247.44     1257.60    162.62 o 
  -2   5  17     1301.43      998.38    149.78 o 
 -10   0  18     1920.33     1697.69    201.67 o 
  -9   0  18      547.78      -11.27    201.64 o 
  -8   0  18      322.69      238.96    169.43 o 
  -7   0  18     1819.74     1468.08    256.06 o 
  -6   0  18     2745.71     2361.30    230.56 o 
  -5   0  18     1879.68     1783.32    222.17 o 
  -4   0  18     2118.67     2049.14    234.75 o 
  -3   0  18     2101.82     2406.92    364.96 o 
  -2   0  18      509.05      399.76    157.94 o 
  -1   0  18      398.21      390.09    191.82 o 
   0   0  18     1424.41     1012.63    185.98 o 
 -10   1  18      159.18       89.07    166.14 o 
  -9   1  18      899.41      882.24    130.45 o 
  -8   1  18      213.54      160.91    135.27 o 
  -7   1  18       62.07      131.67    152.20 o 
  -6   1  18       46.99       31.91    241.63 o 
  -5   1  18       42.70      333.45    176.24 o 
  -4   1  18       74.24     -139.95    143.91 o 
  -3   1  18      108.43      249.81    139.20 o 
  -2   1  18        4.77      121.66    132.31 o 
  -1   1  18      396.70      403.53    120.57 o 
   0   1  18      195.79       98.26    150.69 o 
 -10   2  18       68.80       94.65    120.00 o 
  -9   2  18      401.37      448.76    117.56 o 
  -8   2  18     1169.77      953.70    136.78 o 
  -7   2  18      877.37      795.29    159.50 o 
  -6   2  18      151.11      351.86    142.34 o 
  -5   2  18       81.50      145.97    144.71 o 
  -4   2  18       82.93      149.88    130.79 o 
  -3   2  18      158.92       57.84    125.91 o 
  -2   2  18      750.68      798.13    134.49 o 
  -1   2  18      555.97      337.03    183.61 o 
   0   2  18       63.96      237.83    141.64 o 
  -9   3  18      274.57      224.00    130.84 o 
  -8   3  18       53.62      243.10    148.65 o 
  -7   3  18       88.95      137.17    129.66 o 
  -6   3  18       46.04      150.26    211.36 o 
  -5   3  18        0.01      291.06    135.63 o 
  -4   3  18       30.08      196.59    138.23 o 
  -3   3  18       77.24      164.73    144.72 o 
  -2   3  18       82.52      239.31    127.27 o 
  -1   3  18      535.60      350.55    152.09 o 
  -7   4  18      391.22      275.22    207.99 o 
  -6   4  18      738.70      663.96    142.01 o 
  -5   4  18     1014.70     1105.70    176.42 o 
  -4   4  18      797.79      845.27    141.36 o 
  -3   4  18       67.33      154.14    152.69 o 
  -2   4  18      120.49      154.34    412.30 o 
  -9   1  19      409.62      291.61    251.04 o 
  -8   1  19      791.73      529.94    169.99 o 
  -7   1  19      529.72      241.52    160.95 o 
  -6   1  19      354.08      401.82    152.63 o 
  -5   1  19      601.73      639.52    175.72 o 
  -4   1  19      715.64      636.58    148.91 o 
  -3   1  19      874.93     1033.55    154.92 o 
  -2   1  19      735.43      627.89    154.57 o 
  -8   2  19      109.50      332.19    167.04 o 
  -7   2  19      226.42      348.69    164.02 o 
  -6   2  19       59.61      -33.23    166.35 o 
  -5   2  19       21.05       -1.56    129.07 o 
  -4   2  19        3.81      109.38    178.12 o 
  -3   2  19       36.36      149.38    134.39 o 
  -2   2  19        0.08      378.85    265.43 o 
  -6   3  19      566.60      498.54    169.34 o 
  -5   3  19      461.26      338.58    165.35 o 
  -4   3  19      175.58      433.94    270.41 o 
                                                 
